# Supplementary material for: Impairments in cognitive performance in chronic fatigue syndrome are common, not related to co-morbid depression but do associate with autonomic dysfunction
Source: PLoS One. 2019 Feb 5;14(2):e0210394. doi: 10.1371/journal.pone.0210394 (PMC6363139; doi:10.1371/journal.pone.0210394)
Supplement: S1 Dataset — (XLSX) [file pone.0210394.s001.xlsx]

## Sheet: Cognitive
		NART error	NART IQ	STROOP word no. of items correct	STROOP word no. of errors	STROOP colour no.of items correct	STROOP colour no. of errors	STROOP colour/word no. of items correct	STROOP colour.word no. of errors	STROOP predict. CW	STROOP interference score	DSST version 1 copy. No. completed in 2min.	DSST version 1 copy. No. correct in 2min.	DSST version 1 copy. Time to complete in sec.	DSST version 1 copy. No. of errors	DSST version 2 key. No. complete in 2min.	DSST version 2 key. No. correct in 2min.	DSST version 2. Time to complete in sec	DSST version 2 key. No. of errors	DSST version 3 spot the error. No. completed in 2min	DSST version 3 spot the error. No. correct in 2min	DSST version 3. Time to complete in sec	DSST version 3 spot the error. No. of errors	Digit span digits forward experi-mental measure	Digit span digits backwards experi-mental measure	Digit span experi-mental total (forwards plus backwards)	Digit span Digits forward clinical measure	Digit span Digits backward clinical measure	Trail-making part A time to complete in sec.	Trail-making part A no. of errors.	Trail-making part B time to complete in sec.	TMT shift (B-A)	Trail-making part B no. of errors	Spatial span total forward score	Spatial span forward longest seq	Spatial span total backward score	Spatial span backwards longest seq	AVLT A1	AVLT A2	AVLT A3	AVLT A4	AVLT A5	AVLT total A1-A5	AVLT B	AVLT A6	AVLT A7	A7(% retained)	AVLT R.I.	AVLT P.I.
		12	116	66	0	41	3	20	1	25.2897	-5.28972	93	93	101	0	53	47		6	50	49		1	4	4	8	4	3	39	0	83	44	1	4	4	3	4	6	11	12	11	11	51	3	6	10	83.3333	-5	-3
		20	106	80	0	70	0	53	2	37.3333	15.6667	93	93	77	0	79	79		0	86	86		0	6	6	12	5	5	26	0	40	14	0	9	6	8	5	9	11	11	12	12	55	7	12	12	100	0	-2
		LEFT STUDY																																					LEFT STUDY				0					0	0
		8	121	85	0	58	0	30	0	34.4755	-4.47552	93	93	74	0	65	65		0	72	72		0	7	8	15	6	6	23	0	60	37	1	5	4	5	4	9	10	11	11	14	55	8	13	13	92.8571	-1	-1
		6	123	104	0	74	1	50	0	43.236	6.76404	93	93	62	0	84	84		0	93	93		0	9	13	22	7	8	25	1	53	28	0	10	6	9	6	7	12	11	15	15	60	8	12	13	86.6667	-3	1
		8	121	51	0	47	0	25	0	24.4592	0.540816	87	87	Not completed	0	60	60		0	67	67		0	14	14	28	9	8	26	0	51	25	0	7	5	7	5	6	8	10	11	14	49	5	13	15	107.143	-1	-1
		NOT INCLUDED																																					NOT ELIGIBLE				0					0	0
		9	120	N/A	N/A	N/A	N/A	N/A	N/A			93	93	85	0	87	87		0	93	92		1	10	11	21	8	6	16	0	37	21	0	10	6	9	7	6	10	11	10	10	47	3	10	12	109.091	0	-3
		4	126	70	0	69	0	41	2	34.7482	6.2518	93	93	61	0	93	93	120	0	93	93	112	0	8	5	13	6	4	20	0	37	17	0	7	6	6	4	9	10	14	11	12	56	5	12	13	92.8571	0	-4
		19	107	82	0	61	0	33	0	34.979	-1.97902	93	93	98	0	64	64		0	84	84		0	9	3	12	8	3	28	0	59	31	0	11	7	9	6	7	9	7	8	12	43	5	8	5	41.6667	-4	-2
		6	123	94	1	55	1	31	1	34.698	-3.69799	93	93	72	0	70	70		0	85	85		0	10	7	17	8	5	26	0	54	28	0	5	4	3	3	6	8	9	9	10	42	7	9	8	80	-1	1
		13	115	87	1	74	1	54	0	39.9876	14.0124	93	93	80	0	93	93		0	93	93		0	4	5	9	4	4	25	0	48	23	0	5	4	10	6	6	14	15	12	15	62	7	15	15	100	0	1
		3	127	95	0	58	1	36	0	36.0131	-0.0130719	93	93	62	0	74	74		0	81	81		0	10	6	16	7	4	24	0	47	23	0	10	7	10	6	8	10	13	14	14	59	5	12	11	78.5714	-2	-3
		9	120	102	2	69	0	50	0	41.1579	8.84211	93	93	81	0	60	60		0	79	79		0	9	8	17	7	6	27	0	56	29	0	8	6	6	4	5	6	9	8	10	38	5	4	6	60	-6	0
		17	110	114	0	86	0	48	0	49.02	-1.02	93	93	61	0	70	70		0	81	79		2	7	4	11	6	3	26	0	50	24	0	5	4	2	3	6	7	6	7	8	34	3	5	4	50	-3	-3
		8	121	70	0	60	0	37	2	32.3077	4.69231	93	93	94	0	69	69		0	84	83		1	7	4	11	6	3	30	0	44	14	0	6	4	8	6	6	8	10	12	12	48	4	9	10	83.3333	-3	-2
		6	123	71	0	54	0	43	0	30.672	12.328	93	93	82	0	79	79		0	88	88		0	9	6	15	8	4	28	1	39	11	0	7	6	6	4	9	10	10	13	15	57	3	13	13	86.6667	-2	-6
		not completed																																									0					0	0
		15	112	11	0	19	0	22		6.96667	15.0333	17	17	Not completed	0	16	16		0	54	53		1	5	8	13	5	5	NOT ATTEMPTED	NOT ATTEMPTED	not attempted	#VALUE!	not attempted	NOT ATTEMPTED		NOT ATTEMPTED		6	10	10	10	9	45	3	10	0	0	1	-3
		NOT INCLUDED																																					NOT INCLUDED				0					0	0
		11	117	95	0	71	1	46	0	40.6325	5.36747	93	93	94	0	80	80		0	93	93		0	12	9	21	9	6	21	0	47	26	0	9	6	7	5	5	8	9	13	14	49	6	11	10	71.4286	-3	1
		14	113	64	0	49	0	13	4	27.7522	-14.7522	63	63	Not completed	0	36	36		0	46	46		0	9	5	14	8	4	55	0	131	76	0	7	6	5	4	6	8	10	12	9	45	5	7	6	50	-2	-1
		12	116	58	0	39	0	11	2	23.3196	-12.3196	93	93	104	0	39	39		0	40	38		2	5	6	11	5	5	47	0	96	49	0	4	3	6	4	3	8	10	12	10	43	3	10	7	58.3333	0	0
		NOT INCLUDED													0				0				0			0													NOT INCLUDED				0					0	0
		12	116	84	0	70	0	31	4	38.1818	-7.18182	93	93	78	0	75	75		0	71	71		0	7	7	14	6	5	18	0	36	18	0	9	6	10	6	5	8	10	10	10	43	5	6	6	60	-4	0
		NOT INCLUDED													0				0				0			0													NOT INCLUDED				0					0	0
		11	117	90	0	56	0	29	1	34.5205	-5.52055	93	93	88	0	57	57		0	59	59		0	7	7	14	6	5	58	0	93	35	0	4	3	1	2	7	9	9	11	12	48	7	10	9	75	-2	0
		LOST TO FOLLOW UP													0				0				0			0													LOST TO FOLLOW UP				0					0	0
		LEFT STUDY													0				0				0			0													WITH DRAWN				0					0	0
		8	121	79	0	70	0	54	0	37.1141	16.8859	93	93	82	0	62	62		0	60	60		0	8	6	14	7	4	32	0	67	35	0	4	4	5	4	6	9	11	11	12	49	4	8	9	75	-4	-2
		10	118	90	0	66	0	43	0	38.0769	4.92308	93	93	63	0	79	79		0	93	88		5	12	9	21	9	6	19	0	36	17	0	11	8	12	7	7	12	13	14	13	59	6	10	10	71.4286	-3	-1
		LEFT STUDY													0				0				0			0													LEFT STUDY				0					0	0
		8	121	102	0	71	1	54	1	41.8613	12.1387	93	93	99	0	89	89		0	93	93	118	0	8	7	15	7	6	17	0	32	15	0	10	7	10	7	6	9	13	11	13	52	4	12	9	69.2308	-1	-2
		WITHDRAWN													0				0				0			0													WITH DRAWN				0					0	0
		7	122	100	1	77	0	35	3			93	93	55	0	93	93	120	0	81	81		0	8	6	14	7	5	17	0	39	0		7	6	6	4	6	7	10	11	12	46	4	13	11	91.6667	1	-2
		13	115	18	0	14	0	17	0	7.875	9.125	65	65	not completed	0	34	34		0	36	36		0	8	8	16	7	6	127	0	253	126	0	4	4	4	4	6	9	9	10	11	45	5	6	5	45.4545	-5	-1
		5	124	130	0	63	0	48	0	42.4352	5.56477	93	93	59	0	70	70		0	67	67		0	6	4	10	5	3	19	0	78	59	0	8	6	6	4	7	7	8	9	10	41	3	11	6	60	1	-4
		34	89	78	0	39	1	15	2	26	-11	93	93	88	0	63	63		0	66	66		0	7	7	14	6	5	37	0	112	75	3	2	2	8	5	4	6	8	9	11	38	5	0	10	90.9091	-11	1
		3	127	126	0	89	0	52	0	52.1581	-0.15814	93	93	60	0	93	93		0	93	93		0	7	7	14	6	5	19	0	53	34	0	8	6	7	5	5	9	9	12	11	46	4	9	8	66.6667	-2	-1
		6	123	57	0	54	1	37	0	27.7297	9.27027	93	93	114	0	55	55		0	60	60		0	10	10	20	7	6	49	0	84	35	0	7	6	8	6	6	8	9	12	12	47	7	9	8	66.6667	-3	1
		8	121	53	0	50	1	42	0	25.7282	16.2718	93	93	80	0	86	86		0	93	93		0	7	6	13	5	5	16	0	41	25	0	10	6	9	6	5	10	11	14	14	54	6	10	12	85.7143	-4	1
		4	126	81	0	68	0	46	0	36.9664	9.03356	93	93	90	0	76	76		0	82	82		0	6	7	13	5	5	28	0	39	11	0	6	5	7	5	9	9	12	12	11	53	2	13	13	108.333	2	-7
		31	92	47	2	36	1	18	3			93	84	102	9	35	32		3	42	41		1	9	5	14	7	4	44	0	104	60	0	3	3	3	3	6	6	6	6	5	29	3	4	6	100	-1	-3
		20	106	103	0	66	1	30	0	40.2249	-10.2249	93	93	80	0	62	62		0	68	68		0	6	5	11	5	5	24	0	58	34	1	7	6	9	6	3	4	6	5	6	24	3	4	5	83.3333	-2	0
		7	122	101	0	64	2	45	0	39.1758	5.82424	93	93	66	0	78	78		0	79	79		0	6	10	16	5	8	35	1	42	7	0	8	7	8	5	7	10	12	13	13	55	3	11	9	69.2308	-2	-4
		7	122	95	0	80	2	48	0	43.4286	4.57143	93	93	71	0	93	93		0	93	93		0	13	10	23	9	6	17	0	39	22	0	8	6	10	7	7	12	14	13	14	60	4	15	11	78.5714	1	-3
		NOT INCLUDED													0				0				0			0													NO INCLUDED				0				#DIV/0!	0	0
		8	121	68	1	58	0	36	0	31.3016	4.69841	93	93	96	0	61	61		0	68	68		0	8	4	12	6	3	50	0	76	26	0	8	5	6	5	6	9	11	11	14	51	9	12	11	78.5714	-2	3
		7	122	95	0	68	0	43	0	39.6319	3.3681	93	93	85	0	74	74		0	73	73		0	10	9	19	8	6	22	0	41	19	0	4	4	9	6	7	8	9	9	12	45	7	11	11	91.6667	-1	0
		19	107	96	0	75	1	40	1	42.1053	-2.10526	93	93	69	0	93	93		0	93	93		0	9	7	16	7	5	23	0	37	14	1	9	6	9	6	7	9	10	8	10	44	6	10	6	60	0	-1
		10	118	53	0	52	0	38	0	26.2476	11.7524	93	93	109	0	79	79		0	82	82		0	6	6	12	5	4	26	0	39	13	0	5	4	4	3	5	8	11	13	14	51	4	9	8	57.1429	-5	-1
		4	126	87	0	60	0	46	0	35.5102	10.4898	93	93	72	0	87	86		1	80	80		0	13	6	19	9	5	22	0	39	17	0	6	4	5	4	8	7	8	10	12	45	5	11	9	75	-1	-3
		5	124	105	1	64	0	30	0	39.7633	-9.76331	93	93	74	0	61	61		0	69	69		0	12	10	22	9	6	34	0	73	39	1	5	4	4	3		9	9	11	10	10	6	10	9	81.8182	0	6
		15	112	108	0	96	0	51	2	50.8235	0.176471	93	93	104	0	79	79		0	90	90		0	6	7	13	5	6	33	0	48	15	0	5	4	6	4	11	13	13	14	13	64	7	14	12	85.7143	1	-4
		9	120	90	0	66	0	46	0	38.0769	7.92308	93	93	74	0	53	53		0	72	72		0	8	9	17	6	6	25	0	54	29	0	6	4	6	4	5	7	7	7	8	34	7	5	7	87.5	-3	2
		12	116	49	0	29	4	14	1	18.2179	-4.21795	57	57	Not completed	0	43	43		0	36	36		0	6	7	13	5	6	45	0	134	89	1	5	4	4	5	7	7	6	6	6	32	1	3	2	28.5714	-3	-6
		NOT ELIGIBLE													0				0				0	Not Eligible															NOT ELIGIBLE				0				#DIV/0!	0	0
		NOT ELIGIBLE													0				0				0	Not Eligible															NOT ElIGIBLE				0				#DIV/0!	0	0
		3	127	103	0	64	0	28	0	39.4731	-11.4731	93	93	93	0	65	65		0	72	72		0	11	5	16	8	4	29	0	108		1	6	4	7	5	8	10	12	13	14	57	4	12	12	85.7143	-2	-4
		8	121	130	0	100	0	54	0	56.5217	-2.52174	93	93	83	0	93	93		0	93	93		0	9	9	18	8	6	17	0	50	33	0	7	5	6	5	12	11	12	12	12	59	6	13	13	108.333	1	-6
		4	126	97	3	59	1	39	1	36.6859	2.3141	93	93	68	0	75	75		0	80	79		1	8	6	14	6	4	18	0	63	45	1	7	5	2	2	7	8	11	12	10	48	7	11	9	75	1	0
		11	117	82	0	62	0	42	0			93	93	64	0	93	93	117	0	87	87		0	7	4	11	6	3	23	0	45		0	9	7	9	6	7	9	10	10	13	49	5	11	10	76.9231	-2	-2
		17	110	98	0	75	0	47	0			93	93	92	0	61	61		0	70	70		0	7	5	12	6	4	21	0	55		1	8	6	7	6	6	4	6	6	7	29	4	5	5	71.4286	-2	-2
		10	118	111	0	72	1	49	0			93	93	57	0	93	93	106	0	93	93	106	0	5	6	11	5	4	31	0	66		0	9	6	9	6	7	8	12	14	13	54	7	11	10	71.4286	-2	0
		WITHDRAWN													0				0				0			0																	0				#DIV/0!	0	0
		WITHDRAWN													0				0				0			0																	0				#DIV/0!	0	0
		7	122	120	1	67	2	52	0			93	93	66	0	87	87		0	79	79		0	10	9	19	7	6	33	0	50		0	7	6	6	4	5	7	8	10	13	43	5	8	7	53.8462	-5	0
		9	120	91	0	66	1	45	0			77	0	Not completed	77	75	75		0	90	90		0	8	7	15	6	5	20	0	48		0	12	8	10	6	6	11	10	12	14	53	4	12	12	85.7143	-2	-2
		5	124	118	2	88	1	44	2			93	93	65	0	85	85		0	83	83		0	10	9	19	7	6	20	0	63			5	4	5	4	8	10	10	13	15	56	2	14	14	93.3333	-1	-6
		4	126	103	0	56	2	28	0			93	93	68	0	75	75		0	74	73		1	10	8	18	7	5	39	0	79		0	8	5	10	6	7	8	10	11	11	47	4	10	11	100	-1	-3
		1	129	115	0	82	0	49	1			93	93	62	0	78	78		0	93	93	62	0	14	9	23	9	7	27	0	37		0	3	3	2	2	6	13	12	12	12	55	4	11	9	69.2308	-1	-2
		3	127	131	0	93	0	64	1			93	93	63	0	93	93	104	0	93	93	99	0	5	8	13	5	5	16	0	42		0	6	4	6	4	8	12	12	12	13	57	6	12	13	100	-1	-2
		8	121	77	1	71	0	44	3			93	93	76	0	83	83		0	93	93	120	0	14	11	25	9	8	17	0	50		0	10		8		5	7	9	9	11	41	6	10	12	109.091	-1	1
		6	123	85	0	68	0	46	0			93	93	83	0	80	80		0	85	85		0	9	6	15	7	5	21	0	51		0	6		7		5	7	9	8	10	39	3	6	6	60	-4	-2
		7	122	93	0	85	0	54	1			93	93	86	0	74	74		0	91	91		0	10	9	19	7	6	30	0	51		0	10	6	10	6	6	11	12	13	14	56	2	13	14	100	-1	-4
		26	98	105	0	96	0	40	0			93	93	57	0	68	68		0	74	74		0	6	6	12	5	4	32	1	62		0		8		6	11	13	14	15	14	67	6	12	12	80	-2	-5
		12	116	112	0	81	0	64	1			93	93	55	0	93	93	112	0	90	90		0	8	7	15	7	6	30	0	59		1	10		6		7	12	12	11	11	53	5	10	9	75	-1	-2
		22	103	107	0	89	0	43	0			93	93	64	0	85	85	92	0	93	93	93	0	10	8	18	8	5	26	1	108		3					8	9	13	11	11	52	6	12	11	84.6154	1	-2
		6	123	87	1	59	2	36	0			93	93	75	0	50	50		0	63	62		1	6	6	12	6	5	31	0	70		1	5	4	4	3	3	8	9	10	8	38	4	6	5	50	-2	1
		7	122	111	1	74	0	42	0			93	92	56	1	93	93	109	0	93	93	109	0	9	7	16	7	5	18	0	49		0	8	6	8	6	4	8	11	10	12	45	5	10	10	83.3333	-2	1
		5	124	110	0	76	0	48	0			93	93	68	0	81	81		0	93	93	159	0	12	7	19	9	5	23	0	45		0	3	3	7	5	5	7	8	10	11	41	4	9	10	90.9091	-2	-1
		10	118	95	0	60	0	17	1			93	92	104	1	67	66		1	65	65		0	7	4	11	6	3	22	0	104		1	4	3	6	5	4	7	6	11	13	41	4	12	14	107.692	-1	0
		15	112	116	1	79	0	58	1			93	93	53	0	93	93	116	0	93	93		0	8	5	13	7	4	15	0	44		0	11	7	10	6	7	10	12	11	10	50	5	8	9	75	-2	-2
		22	103	121	0	78	1	56	4			93	93	104	0	93	90	159	3	93	92	155	1	10	8	18	8	6	14	0	54		2	12	8	8	6	4	6	8	10	11	39	4	9	10	90.9091	-2	0
		7	122	109	0	87	0	65	0			93	93	53	0	90	90	120	0	93	93	156	0	14	12	26	9	7	15	0	33		0	10	7	9	6	8	9	14	15	14	60	7	14	14	93.3333	0	-1
		24	101	87	1	67	3	47	0			93	93	48	0	93	93	81	0	93	92	91	1	9	9	18	7	6	18	0	36		1	9	6	6	5	3	9	11	14	13	50	6	14	13	92.8571	1	3
																																											0				#DIV/0!	0	0
																																											0				#DIV/0!	0	0
																																											0				#DIV/0!	0	0
																																											0				#DIV/0!	0	0
																																											0				#DIV/0!	0	0
																																											0				#DIV/0!	0	0
																																											0				#DIV/0!	0	0
																																															#DIV/0!	0	0
																																															#DIV/0!	0	0
																																															#DIV/0!	0	0
																																															#DIV/0!	0	0
																																															#DIV/0!	0	0
																																															#DIV/0!	0	0
																																															#DIV/0!	0
																																															#DIV/0!	0
																																															#DIV/0!	0
																																															#DIV/0!	0
[truncated: 73 more columns]

## Sheet: COMPASS
		Orthostatic tolerance													syncope									vasomotor														secretomotor
		18	(if 2=0, if 1=2)	19	(if 1=0, 2=1, 3or4=3)	20	22	(0=0,1=2, 2-5=3)	25	(1-4=1, 5,6,=0)	37	38	39	40	42	(1=2)	43	(1=2)	44	(1=2)	45	(1=2)	46	54	(1=4)	55	56	57	58	59	60	61	62	63	(1-4=2;5=1,6=0)	64	(1-2=2,4=-1;5,6=-2)	66	(1,4=1, 2,3=0, 5=2)	67	(1,4=1, 2,3=0, 5=2)	68	(1=2, 2-7=0)	69	70	71	72	73	74
		1		3		3	5		1		2	1	1	1	2		2		2		2		2	2		0	0	0	0	0	0	0	0	0		0		1		3		2		1	1	1	0	0	2
		1		1		2	0		3		2	2	1	1	2		2		2		2		2	2		0	0	0	0	0	0	0	0	0		0		1		2		2		1	0	0	0	0	2
		LEFT STUDY
		1		1		1	0		3		1	1	1	2	2		2		2		2		2	2		0	0	0	0	0	0	0	0	0	0	0		3		4		7		1	0	0	0	0	2
		1		3		1	0		2		1	1	1	1	2		2		2		2		2	1		_	_	_	0	_	_	0	_	4		2		2		3		2		0	0	0	0	0	1
		1		2		1	0		3		2	1	1	1	2		2		2		2		2	1		1	0	1	0	1	1	0	1	5		3		1		3		1		1	1	1	0	0	1
		NOT ELIGIBLE
		1		3		2	0		2		1	1	1	1	2		2		2		2		2	1		0	1	0	0	0	0	1	0	0		0		2		3		3		1	0	0	0	0	2
		1		2		1	0		3		2	1	1	1	2		2		2		2		2	1		1	1	0	0	1	1	1	0	4		3		1		1		1		1	1	0	0	0	2
		2		-		-	-		-		-	-	-	-	2		2		2		2		2	2		-	-	-	-	-	-	-	-	-		-		3		3		3		0	0	0	0	1	2
		1		3		2	0		3		1	1	1	1	2		2		2		2		2	1		1	0	1	0	0	0	1	0	5		3		1		2		7		1	0	0	1	0	2
		1		3		2	0		2		2	1	1	2	2	2	2	2	2	2	2	2	2	2		-	-	-	-	-	-	-	-	-		-		1		3		3		0	0	0	1	0	1
		1		3		3	0		1		2	1	1	1	2		2		2		2		2	2		0	0	0	0	0	0	0	0	0		0		2		4		3		1	1	0	0	0	1
		2		_		_	_		_		2	1	1	2	2		2		2		2		2	1		0	_	0	_	_	0	0	_	6		2		2		3		3		_	_	_	0	0	1
		1		1		1	0		3		2	1	1	2	2		2		2		2		2	1		1	0	0	0	0	0	1	0	4		3		2		3		7		1	0	1	0	0	1
		1		4		3	4		3		1	1	1	1	2		2		2		2		2	1		_	0	_	_	_	0	0	0	4		3		1		1		3		0	0	0	0	_	2
		NOT INCLUDED
		1		3		1	0		2		2	2	1	1	2		2		2		2		2	2		_	_	_	_	_	_	_	_	_		_		2		2		3		_	1	_	_	_	2
		1		2		_	2		3		1	1	1	2	2		2		2		2		1	2		_	_	_	_	_	__	_	_	_		_		4		3		3		_	_	_	_	0	1
		1		4		3	5		3		1	1	1	1	2		2		2		2		2	1		0	0	_	_	0	0	_	_	5		2		4		5		5		0	0	0	_	_	1
		NOT INCLUDED
		2		_		_	_		_		2	2	2	2	2		2		2		2		2	2		_	_	_	_	_	_	_	_	_		_		3		3		3		_	_	_	_	0	2
		NOT INCLUDED
		1		3		1	0		3		2	2	2	2	2		2		2		2		2	2		0	0	0	0	0	0	0	0	0		0		1		1		1		1		0	1	0	2
		LOST TO FOLLOW UP
		WITHDRAWN
		1		1		1	0		3		2	2	2	2	2		2		2		2		2	1		0	0	0	0	0	0	0	0	5		3		5		3		3		0	0	0	0	0	2
		1		1		1	0		4		2	1	1	2	2		2		2		2		2	2		0	0	0	0	0	0	0	0	0		0		3		3		3		1	0	0	0	0	2
		LEFT STUDY
		1		2		2	1		3		2	2	2	1	2		2		2		2		2	2		0	0	0	0	0	0	0	0	0		0		4		4		5		0	0	0	0	1	2
		WITHDRAWN
		1		3		2	0		3		2	1	1	1	2		2		2		2		2	2		_	_	_	_	_	_	_	_	_		_		2		3		7		_	_	_	_	1	2
		1		3		2	0		3		1	1	1	1	2		2		2		2		2	1		0	0	0	0	0	0	0	0	0		3		2		2		3		0	0	0	0	0	2
		1		2		1	0		3		1	1	1	1	2		2		2		2		2	1		0	1	0	0	1	0	1	0	5		3		3		3		3		0	0	0	0	1	1
		1		4		3	5		3		0	1	1	1	2		2		2		2		2	1		1	1	1	0	1	1	0	0	5		1		1		2		1		1	1	1	1	0	1
		2		_		__	_		_		1	1	1	2	2		2		2		2		2	2		__	_	_	_	_	_	_	_	_		_		3		3		3		_	_	_	_	0	_
		1		2		1	0		2		2	1	1	1	2		2		2		2		2	2		_	_	_	_	_	_	_	_	_		_		1		2		3		1	1	1	1	_	2
		1		3		1	0		3		2	1	1	1	2		2		2		2		2	1		1	1	0	0	0	1	1	0	4		3		1		2		2		1	1	1	0	0	2
		1		3		2	0		3		1	1	1	1	2		2		2		2		2	1		1	1	1	_	1	1	1	_	5		3		3		3		3		_	_	_	_	1	1
		1		4		2	0		2		2	1	1	2	2		2		2		2		2	2		_	_	_	_	_	_	_	_	_		_		1		3		7		1	0	0	0	0	2
		1		3		2	0		3		1	2	2	1	2		2				2		2	2		_	_	_	_	_	_	_	_	_		_		3		3		3		1	1	_	_	_	2
		1		2		1	0		3		2	1	2	1	2		2		2		2		2	1		1	0	1	0	0	1	0	0	4		3		3		3		3		1	0	1	0	0	2
		1		3		2	0		3		2	1	1	1	2		2		2		2		2	1		_	1	_	_	1	0	1	0	6		3		3		3		3		_	_	_	_	1	2
		NOT INCLUDED
		1		2		_	0		3		2	1	_	1	2		2		2		2		2	2		__	_	_	_	_	_	_	_	_		_		3		3		3		1	_	_	_	_	2
		2		_		_	_		_		2	1	1	1	2		2		2		2		2	2		_	_	_	_	_	_	_	_	_		_		2		3		3		_	_	_	_	0	1
		1		3		2	1		2		1	2	2	1	2		2		2		2		1	1		0	1	0	0	1	1	1	0	3		3		4		5		3		0	1	0	0	0	2
		1		3		2	0		1		2	1	1	1	2		2		2		2		2	1		_	1	1	_	1	_	_	_	4		3		4		3		7		_	1	_	1	_	2
		1		3		3	5		3		1	1	1	1	2		2		2		2		2	1		1	1	_	_	_	_	1	_	5		3		3		3		7		_	_	_	1	_	2
		1		2		2	1		2		2	2	1	2	2		2		2		2		1	_		_	1	_	_	_	1	_	_	4		2		3		3		3		1	1	0	0	0	1
		1		3		2	0		2		1	1	1	1	2		2		2		1		1	2		_	_	_	_	_	_	_	__	_		_		2		3		2		_	1	_	_	_	1
		1		2		3	0		2		1	1	1	2	1		2		2		2		2	2			_	_	_	_	_	_	_	_		_		1		3		3		1	_	_	_	_	2
		1		2		1	0		3		1	1	2	1	2		2		2		2		2	1		_	_	1	_	1	1	1	_	4		3		1		2		2		_	_	_	_	1	1
		NOT ELIGIBLE
			NOT ELIGIBLE
		1		1		1	0		3		1	1	1	1	2		2		2		2		2	1		_	1	_	_	_	1	_	_	5		3		3		3		3		_	_	_	_	1	1
		1		3		2	0		3		1	1	1	1	2		2		2		2		2	1		_	_	1	_	_	1	_	_	5		3		2		3		7		1	1	1	_	1	2
		2		_		_	_		_		2	2	2	2	2		2		2		2		2	2		_	_	_	_	_	_	_	_	_		_		3		3		3		1	_	_	_	_	1
		1		2		1	4		0		1	2	2	1	2		2		2		2		1	2		_	_	_	_	_	_	_	_	_		_		3		3		3		_	1	_	_	_	2
		1		3		2	0		3		1	1	1	1	2		2		2		2		1	1			1	0	0	0	0	1	0	5		4		2		3		3		0	0	0	1	0	2
		1		2		2	0		4		2	1	2	1	2		2		2		2		2	1		0	1	1	0	1	1	1	0	5		3		4		4		5		0	0	1	0	0	1
		WITHDRAWN
		WITHDRAWN
		2				_	_		_		2	2	2	2	2		2		2		2		2	2		_	_	_	_	_	_	_	_	_		_		2		3		3		_	_	_	_	1	2
		1		1		1	0		3		2	2	2	2	2		2		2		2		1	2		_	__	_	_	_	_	_	__	_		_		3		3		3		_	_	_	_	1	2
		2									2	2	2	2	2		2		2		2		2	2		_	_	______			_	_	_	_		_		2		3		3		_	_	_	_	_	2
		1		2		2	0		3		2	1	1	1	2		2		2		2		2	2														1		2		3		1	1	1	_	_	2
		2									2	2	2	2	2		2		2		2		2	2			_	_	_	_	_	_	_	_		_		3		3		3		_	_	_	_	1	2
		1		1		1	0		6		2	2	2	1	2		2		2		2		2	2			_	_	_	_	_	_	_	__		_		3		3		3		_				1	2
		2									2	2	2	2	2		2		2		2		2	2														2		2		3						1	2
		1		3	1	1	0		3		2	1	1	2	2		2		2		2		2	2														3		3		3		_	1	_	_	_	2
		2									2	2	2	2	2		2		2		2		2	2														3		3		3						1	2
		2				_	_		_		2	2	2	2	2		2		2		2		2	2			_	_	_	_	_	_	_	_		_		2		3		7		_	_	_	_	1	2
		2									2	2	2	2	2		2		2		2		2	1		1	_	1	_	1	1	_	_	6		3		3		3		3		_	_	_	_	1	2
		2									2	2	2	2	2		2		2		2		2	1			1					1		2		3		3		3		3		1					1
		2									2	2	2	2	2		2		2		2		2	2														3		3		3						1	2
		2									2	2	2	2	2		2		2		2		2	2														2		3		3		1					2
		1		2		1	0		3		2	1	1	1	2		2		2		2		2	2		0	_	_	_	_	_	_	_	_		_		1		2		2		1	1	1	0	0	1
		1		2		1	0		3		2	1	1	1	2		2		2		2		2	2		_	_	_	_	_	_	_	_	_		_		3		3		3						1	2
		2									2	2	2	2	2		2		2		2		2	2														3		3		3						1	2
		2									2	2	2	2	2		2		2		2		2	2														3		3		3						1	2
		1		1		1	0		3		2	2	2	2	2		2		2		2		2	1								1		5		3		3		3		3						1	2
		2									2	2	2	2	2		2		2		2		2	2														3		3		3						1	2
[truncated: 85 more columns]

## Sheet: CTQ
		Q1	Q2	2R	Q3	Q4	Q5	5R	Q6	Q7	7R	Q8	Q9	Q10	Q11	Q12	Q13	13R	Q14	Q15	Q16	Q17	Q18	Q19	19R	Q20	Q21	Q22	Q23	Q24	Q25	Q26	26R	Q27	Q28	28R	EA-CFS	EA-c	PA-CFS	PA-c	SA-CFS	SA-c	EN-CFS	EN-c	PN-CFS	PN-c
		1	5	1	1	1	5	1	1	5	1	1	1	2	1	1	5	1	1	1	5	1	1	5	1	1	1	5	1	1	1	5	1	1	5	1	not CFS	not control	not CFS	not control	not CFS	not control	not CFS	not control	not CFS	not control
		1	5	1	1	1	4	2	1	5	1	1	1	5	1	1	5	1	1	1	4	1	1	4	2	1	1	3	1	1	1	5	1	1	4	2	not CFS	not control	not CFS	not control	not CFS	not control	not CFS	not control	not CFS	not control	FOR CTQ SCORING
		LEFT STUDY		FALSE				FALSE			FALSE							FALSE							FALSE								FALSE			FALSE	not CFS	not control	not CFS	not control	not CFS	not control	not CFS	not control	not CFS	not control
		1	5	1	2	1	2	4	1	3	3	3	1	4	1	1	3	3	2	1	1	1	1	2	4	1	1	1	1	1	3	5	1	1	3	3	not CFS	not control	not CFS	not control	not CFS	not control	not CFS	not control	not CFS	not control
		1	5	1	2	1	3	3	1	4	2	2	1	4	1	1	5	1	2	1	3	1	1	5	1	1	1	4	1	1	1	4	2	1	3	3	not CFS	not control	not CFS	not control	not CFS	not control	not CFS	not control	not CFS	not control	NEVER TRUE		1
		1	5	1	3	1	4	2	1	5	1	1	1	2	2	1	3	3	3	1	3	1	1	4	2	1	1	4	1	1	1	5	1	1	4	2	not CFS	not control	not CFS	not control	not CFS	not control	not CFS	not control	not CFS	not control	RARELY TRUE		2
		NOT INCLUDED		FALSE				FALSE			FALSE							FALSE							FALSE								FALSE			FALSE	not CFS	not control	not CFS	not control	not CFS	not control	not CFS	not control	not CFS	not control
		1	5	1	1	1	5	1	1	5	1	1	1	4	1	1	5	1	1	1	4	1	1	5	1	1	1	4	1	1	1	5	1	1	5	1	not CFS	not control	not CFS	not control	not CFS	not control	not CFS	not control	not CFS	not control	SOMETIMES TRUE		3
		1	5	1	1	1	5	1	1	5	1	1	1	5	1	1	5	1	1	1	4	1	1	5	1	1	1	4	1	1	1	5	1	1	5	1	not CFS	not control	not CFS	not control	not CFS	not control	not CFS	not control	not CFS	not control	OFTEN TRUE		4
		1	5	1	1	1	5	1	1	5	1	1	1	5	1	1	5	1	1	1	5	1	1	5	1	1	1	5	1	1	1	5	1	1	5	1	not CFS	not control	not CFS	not control	not CFS	not control	not CFS	not control	not CFS	not control	VERY OFTEN TRUE		5
		1	5	1	1	1	5	1	1	5	1	1	1	5	1	1	5	1	1	1	4	1	1	5	1	1	1	3	1	1	1	5	1	1	4	2	not CFS	not control	not CFS	not control	not CFS	not control	not CFS	not control	not CFS	not control
		1	4	2	5	1	5	1	1	4	2	2	1	4	1	1	4	2	4	1	4	1	3	2	4	1	1	3	1	1	2	5	1	1	4	2	not CFS	not control	not CFS	not control	not CFS	not control	not CFS	not control	not CFS	not control
		1	5	1	2	1	5	1	1	5	1	2	1	3	1	1	5	1	1	1	3	1	2	5	1	1	1	4	1	1	1	5	1	1	5	1	not CFS	not control	not CFS	not control	not CFS	not control	not CFS	not control	not CFS	not control
		1	5	1	1	1	5	1	1	5	1	1	1	4	1	1	5	1	1	1	4	1	1	4	2	1	1	4	1	1	1	5	1	Missed	5	1	not CFS	not control	not CFS	not control	not CFS	not control	not CFS	not control	not CFS	not control		low to moderate	moderate to severe
		1	5	1	1	1	5	1	1	5	1	1	1	5	1	1	5	1	1	1	5	1	1	5	1	1	1	5	1	1	1	5	1	1	5	1	not CFS	not control	not CFS	not control	not CFS	not control	not CFS	not control	not CFS	not control	SA	6-7	8-12
		1	5	1	2	1	3	3	1	4	2	2	1	4	2	1	4	2	2	1	3	1	2	4	2	1	1	4	1	1	2	5	1	1	5	1	not CFS	not control	not CFS	not control	not CFS	not control	not CFS	not control	not CFS	not control	PA	8-9	10-12
		1	5	1	1	1	4	2	1	4	2	1	1	4	1	1	5	1	2	1	5	1	1	4	2	1	1	4	1	1	1	5	1	1	4	2	not CFS	not control	not CFS	not control	not CFS	not control	not CFS	not control	not CFS	not control	EA	9-12	13-15
		1	5	1	2	1	4	2	1	5	1	1	1	3	1	1	5	1	2	1	4	1	1	4	2	1	1	3	1	1	1	5	1	1	4	2	not CFS	not control	not CFS	not control	not CFS	not control	not CFS	not control	not CFS	not control	EN	10-14	15-17
		1	5	1	1	1	5	1	1	4	2	1	1	3	1	1	5	1	2	1	3	1	1	3	3	1	1	3	1	1	1	5	1	1	4	2	not CFS	not control	not CFS	not control	not CFS	not control	not CFS	not control	not CFS	not control	PN	8-9	10-12
		NOT INCLUDED		FALSE				FALSE			FALSE							FALSE							FALSE								FALSE			FALSE	not CFS	not control	not CFS	not control	not CFS	not control	not CFS	not control	not CFS	not control
		1	5	1	2	1	5	1	1	5	1	1	1	4	1	2	5	1	2	1	4	1	1	4	2	1	1	4	1	1	1	4	2	1	4	2	not CFS	not control	not CFS	not control	not CFS	not control	not CFS	not control	not CFS	not control
		1	5	1	1	1	3	3	1	5	1	1	1	5	1	1	5	1	1	1	5	1	1	4	2	1	1	3	1	1	1	5	1	1	4	2	not CFS	not control	not CFS	not control	not CFS	not control	not CFS	not control	not CFS	not control
		1	5	1	1	1	5	1	1	5	1	1	1	5	1	1	5	1	1	1	5	1	1	5	1	1	1	5	1	1	1	5	1	1	1	5	not CFS	not control	not CFS	not control	not CFS	not control	not CFS	not control	not CFS	not control
		NOT INCLUDED		FALSE				FALSE			FALSE							FALSE							FALSE								FALSE			FALSE	not CFS	not control	not CFS	not control	not CFS	not control	not CFS	not control	not CFS	not control
		1	5	1	1	1	5	1	1	5	1	1	1	4	1	1	5	1	1	1	5	1	1	5	1	1	1	5	1	1	1	5	1	1	5	1	not CFS	not control	not CFS	not control	not CFS	not control	not CFS	not control	not CFS	not control
		NOT INCLUDED		FALSE				FALSE			FALSE							FALSE							FALSE								FALSE			FALSE	not CFS	not control	not CFS	not control	not CFS	not control	not CFS	not control	not CFS	not control
		1	5	1	1	1	5	1	1	5	1	1	1	4	1	1	5	1	1	1	4	1	1	5	1	1	1	5	1	1	1	5	1	1	5	1	not CFS	not control	not CFS	not control	not CFS	not control	not CFS	not control	not CFS	not control
		LOST TO FOLLOW UP		FALSE				FALSE			FALSE							FALSE							FALSE								FALSE			FALSE	not CFS	not control	not CFS	not control	not CFS	not control	not CFS	not control	not CFS	not control
		LEFT STUDY		FALSE				FALSE			FALSE							FALSE							FALSE								FALSE			FALSE	not CFS	not control	not CFS	not control	not CFS	not control	not CFS	not control	not CFS	not control
		1	5	1	1	1	5	1	1	5	1	1	1	5	1	1	4	2	1	1	4	1	1	4	2	1	1	4	1	1	1	5	1	1	5	1	not CFS	not control	not CFS	not control	not CFS	not control	not CFS	not control	not CFS	not control
		1	5	1	1	1	5	1	1	5	1	1	1	5	1	1	5	1	1	1	5	1	1	5	1	1	1	5	1	1	1	5	1	1	5	1	not CFS	not control	not CFS	not control	not CFS	not control	not CFS	not control	not CFS	not control
		LEFT STUDY		FALSE				FALSE			FALSE							FALSE							FALSE								FALSE			FALSE	not CFS	not control	not CFS	not control	not CFS	not control	not CFS	not control	not CFS	not control
		1	5	1	1	1	5	1	1	5	1	1	1	5	1	1	5	1	1	1	5	1	1	5	1	1	1	5	1	1	1	5	1	1	5	1	not CFS	not control	not CFS	not control	not CFS	not control	not CFS	not control	not CFS	not control
		WITHDRAWN		FALSE				FALSE			FALSE							FALSE							FALSE								FALSE			FALSE	not CFS	not control	not CFS	not control	not CFS	not control	not CFS	not control	not CFS	not control
		1	5	1	1	1	5	1	1	5	1	1	1	4	1	1	5	1	1	1	4	1	1	5	1	1	1	5	1	1	1	5	1	1	5	1	not CFS	not control	not CFS	not control	not CFS	not control	not CFS	not control	not CFS	not control
		1	5	1	1	1	5	1	1	5	1	1	1	5	1	1	5	1	1	1	5	1	1	5	1	1	1	5	1	1	1	5	1	1	5	1	not CFS	not control	not CFS	not control	not CFS	not control	not CFS	not control	not CFS	not control
		1	5	1	1	1	5	1	1	5	1	3	1	2	1	1	4	2	1	1	3	1	3	4	2	1	1	3	1	1	1	5	1	1	5	1	not CFS	not control	not CFS	not control	not CFS	not control	not CFS	not control	not CFS	not control
		5	3	3	1	4	2	4	4	1	5	4	1	4	1	1	3	3	3	1	1	1	3	3	3	1	1	2	1	1	1	3	3	1	3	3	not CFS	not control	not CFS	not control	not CFS	not control	not CFS	not control	not CFS	not control
		1	5	1	1	1	5	1	1	5	1	1	1	5	1	1	5	1	1	1	4	1	1	5	1	1	1	5	1	1	1	5	1	1	5	1	not CFS	not control	not CFS	not control	not CFS	not control	not CFS	not control	not CFS	not control
		1	5	1	1	1	5	1	1	5	1	1	1	5	1	1	5	1	1	1	5	1	1	5	1	1	1	5	1	1	1	5	1	1	5	1	not CFS	not control	not CFS	not control	not CFS	not control	not CFS	not control	not CFS	not control
		1	5	1	1	1	4	2	1	5	1	1	1	4	1	1	5	1	1	1	4	1	1	5	1	1	1	4	1	1	1	5	1	1	5	1	not CFS	not control	not CFS	not control	not CFS	not control	not CFS	not control	not CFS	not control
		1	5	1	1	1	5	1	1	5	1	1	1	5	1	1	5	1	1	1	4	1	1	5	1	1	1	3	1	1	1	5	1	1	5	1	not CFS	not control	not CFS	not control	not CFS	not control	not CFS	not control	not CFS	not control
		1	5	1	1	1	5	1	1	5	1	1	1	1	1	1	5	1	1	1	5	1	1	5	1	1	1	5	1	1	1	5	1	1	5	1	not CFS	not control	not CFS	not control	not CFS	not control	not CFS	not control	not CFS	not control
		1	5	1	1	1	5	1	1	5	1	1	1	2	1	2	5	1	1	1	4	1	1	5	1	1	1	5	1	1	1	5	1	1	5	1	not CFS	not control	not CFS	not control	not CFS	not control	not CFS	not control	not CFS	not control
		1	5	1	3	1	4	2	1	5	1	1	1	3	1	1	5	1	2	1	4	1	1	5	1	1	1	3	1	1	1	5	1	1	4	2	not CFS	not control	not CFS	not control	not CFS	not control	not CFS	not control	not CFS	not control
		1	5	1	2	1	4	2	1	4	2	1	1	4	1	1	4	2	2	1	4	1	1	4	2	1	1	4	1	1	1	5	1	1	5	1	not CFS	not control	not CFS	not control	not CFS	not control	not CFS	not control	not CFS	not control
		NOT INCLUDED		FALSE				FALSE			FALSE							FALSE							FALSE								FALSE			FALSE	not CFS	not control	not CFS	not control	not CFS	not control	not CFS	not control	not CFS	not control
		1	5	1	1	1	4	2	1	5	1	1	1	5	1	1	5	1	1	1	5	1	1	5	1	1	1	5	1	1	1	5	1	1	5	1	not CFS	not control	not CFS	not control	not CFS	not control	not CFS	not control	not CFS	not control
		4	5	1	1	3	1	5	1	4	2	1	1	4	1	1	4	2	2	1	2	1	1	4	2	1	1	2	1	1	3	5	1	1	2	4	not CFS	not control	not CFS	not control	not CFS	not control	not CFS	not control	not CFS	not control
		1	5	1	1	1	5	1	1	5	1	1	1	5	1	1	5	1	1	1	5	1	1	5	1	1	1	5	1	1	1	5	1	1	5	1	not CFS	not control	not CFS	not control	not CFS	not control	not CFS	not control	not CFS	not control
		1	5	1	1	1	5	1	1	5	1	1	1	3	1	1	5	1	4	1	3	1	2	3	3	4	1	3	4	4	2	5	1	3	5	1	not CFS	not control	not CFS	not control	not CFS	not control	not CFS	not control	not CFS	not control
		1	5	1	1	1	5	1	1	5	1	1	1	5	1	1	5	1	1	1	4	1	1	5	1	1	1	4	1	1	1	5	1	1	5	1	not CFS	not control	not CFS	not control	not CFS	not control	not CFS	not control	not CFS	not control
		1	3	3	5	1	1	5	1	1	5	3	1	1	3	1	2	4	5	2	1	1	5	2	4	1	1	1	1	1	5	3	3	1	1	5	not CFS	not control	not CFS	not control	not CFS	not control	not CFS	not control	not CFS	not control
		1	5	1	3	1	5	1	1	4	2	2	1	3	1	3	4	2	3	1	3	1	3	3	3	3	1	3	1	1	1	5	1	1	3	3	not CFS	not control	not CFS	not control	not CFS	not control	not CFS	not control	not CFS	not control
		1	5	1	1	1	3	3	1	4	2	2	1	4	1	1	3	3	3	4	2	1	3	3	3	4	4	3	2	4	4	5	1	4	3	3	not CFS	not control	not CFS	not control	not CFS	not control	not CFS	not control	not CFS	not control
		1	5	1	1	1	4	2	1	5	1	1	1	4	1	1	4	2	1	1	3	1	1	4	2	1	1	3	1	1	1	5	1	1	4	2	not CFS	not control	not CFS	not control	not CFS	not control	not CFS	not control	not CFS	not control
		NOT ELIGIBLE		FALSE				FALSE			FALSE							FALSE							FALSE								FALSE			FALSE	not CFS	not control	not CFS	not control	not CFS	not control	not CFS	not control	not CFS	not control
		NOT ELIGIBLE		FALSE				FALSE			FALSE							FALSE							FALSE								FALSE			FALSE	not CFS	not control	not CFS	not control	not CFS	not control	not CFS	not control	not CFS	not control
		1	5	1	1	1	5	1	1	5	1	1	1	5	1	1	5	1	1	1	4	1	1	4	2	1	1	4	1	1	1	5	1	1	5	1	not CFS	not control	not CFS	not control	not CFS	not control	not CFS	not control	not CFS	not control
		1	5	1	2	1	5	1	1	5	1	1	1	4	1	1	5	1	3	1	4	1	1	5	1	1	1	4	1	1	1	5	1	1	5	1	not CFS	not control	not CFS	not control	not CFS	not control	not CFS	not control	not CFS	not control
		2	5	1	1	1	4	2	2	5	1	1	1	5	1	1	5	1	1	1	4	1	1	4	2	1	1	5	1	1	1	5	1	1	5	1	not CFS	not control	not CFS	not control	not CFS	not control	not CFS	not control	not CFS	not control
		1	5	1	1	1	5	1	1	5	1	1	1	3	2	1	4	2	3	1	3	1	2	4	2	1	1	3	1	1	1	5	1	1	3	3	not CFS	not control	not CFS	not control	not CFS	not control	not CFS	not control	not CFS	not control
		1	5	1	1	5	5	1	1	5	1	1	1	5	1	2	5	1	1	1	2	1	1	5	1	1	1	2	1	1	1	5	1	1	4	2	not CFS	not control	not CFS	not control	not CFS	not control	not CFS	not control	not CFS	not control
		1	5	1	1	1	5	1	1	5	1	1	1	3	1	1	4	2	2	1	3	1	1	5	1	1	1	2	1	1	2	5	1	1	4	2	not CFS	not control	not CFS	not control	not CFS	not control	not CFS	not control	not CFS	not control
		WITHDRAWN		FALSE				FALSE			FALSE							FALSE							FALSE								FALSE			FALSE	not CFS	not control	not CFS	not control	not CFS	not control	not CFS	not control	not CFS	not control
		WITHDRAWN		FALSE				FALSE			FALSE							FALSE							FALSE								FALSE			FALSE	not CFS	not control	not CFS	not control	not CFS	not control	not CFS	not control	not CFS	not control
		1	5	1	1	1	5	1	1	5	1	1	1	5	1	1	5	1	1	1	5	1	1	5	1	1	1	5	1	1	1	5	1	1	5	1	not CFS	not control	not CFS	not control	not CFS	not control	not CFS	not control	not CFS	not control
		1	5	1	1	1	4	2	1	5	1	1	1	4	1	1	4	2	1	1	4	1	1	4	2	1	1	4	1	1	1	5	1	1	4	2	not CFS	not control	not CFS	not control	not CFS	not control	not CFS	not control	not CFS	not control
		1	5	1	1	1	5	1	1	5	1	1	1	5	1	1	5	1	1	1	5	1	1	5	1	1	1	5	1	1	1	5	1	1	5	1	not CFS	not control	not CFS	not control	not CFS	not control	not CFS	not control	not CFS	not control
		1	5	1	2	1	5	1	1	5	1	2	1	3	1	1	4	2	2	1	3	1	1	4	2	1	1	4	1	1	1	4	2	1	4	2	not CFS	not control	not CFS	not control	not CFS	not control	not CFS	not control	not CFS	not control
		1	5	1	1	1	3	3	1	5	1	1	1	1	1	1	5	1	1	1	3	1	1	4	2	1	1	3	1	1	1	5	1	1	4	2	not CFS	not control	not CFS	not control	not CFS	not control	not CFS	not control	not CFS	not control
		2	4	2	3	1	3	3	1	3	3	2	1	4	1	1	4	2	3	1	4	1	1	3	3	1	1	3	1	1	1	5	1	1	3	3	not CFS	not control	not CFS	not control	not CFS	not control	not CFS	not control	not CFS	not control
		1	5	1	1	1	5	1	1	5	1	1	1	4	1	3	5	1	1	1	4	1	1	5	1	1	1	5	1	1	1	5	1	1	5	1	not CFS	not control	not CFS	not control	not CFS	not control	not CFS	not control	not CFS	not control
		1	5	1	1	1	5	1	1	5	1	1	1	5	1	1	5	1	1	1	5	1	1	5	1	1	1	5	1	1	1	5	1	1	5	1	not CFS	not control	not CFS	not control	not CFS	not control	not CFS	not control	not CFS	not control
		1	5	1	1	1	5	1	1	5	1	1	1	2	1	1	5	1	1	1	5	1	1	4	2	1	1	5	1	1	1	5	1	1	5	1	not CFS	not control	not CFS	not control	not CFS	not control	not CFS	not control	not CFS	not control
		1	4	2	3	1	2	4	1	3	3	2	1	1	1	1	4	2	4	1	1	1	3	3	3	1	1	1	1	1	5	5	1	1	2	4	not CFS	not control	not CFS	not control	not CFS	not control	not CFS	not control	not CFS	not control
		1	5	1	1	1	5	1	1	5	1	1	1	1	1	1	5	1	1	1	4	1	1	4	2	1	1	5	1	1	1	5	1	1	4	2	not CFS	not control	not CFS	not control	not CFS	not control	not CFS	not control	not CFS	not control
		1	5	1	1	1	5	1	1	5	1	1	1	4	1	1	4	2	1	1	4	1	1	4	2	1	1	4	1	1	1	5	1	1	5	1	not CFS	not control	not CFS	not control	not CFS	not control	not CFS	not control	not CFS	not control
		1	5	1	1	1	5	1	1	5	1	1	1	5	1	1	5	1	1	1	5	1	1	5	1	1	1	5	1	1	1	5	1	1	5	1	not CFS	not control	not CFS	not control	not CFS	not control	not CFS	not control	not CFS	not control
		1	5	1	1	1	5	1	1	4	2	1	1	5	1	1	5	1	1	1	5	1	1	5	1	1	1	4	1	1	1	5	1	1	5	1	not CFS	not control	not CFS	not control	not CFS	not control	not CFS	not control	not CFS	not control
		1	5	1	3	1	5	1	1	5	1	1	1	4	1	1	5	1	2	1	5	1	2	4	2	1	1	4	1	1	1	5	1	1	5	1	not CFS	not control	not CFS	not control	not CFS	not control	not CFS	not control	not CFS	not control
		1	5	1	1	1	5	1	1	5	1	1	1	2	1	1	5	1	1	1	4	1	1	5	1	1	1	4	1	1	1	5	1	1	5	1	not CFS	not control	not CFS	not control	not CFS	not control	not CFS	not control	not CFS	not control
		1	5	1	1	1	5	1	1	5	1	1	1	5	1	1	5	1	1	1	5	1	1	5	1	1	1	5	1	1	1	5	1	1	5	1	not CFS	not control	not CFS	not control	not CFS	not control	not CFS	not control	not CFS	not control
		1	5	1	2	1	5	1	1	4	2	1	1	4	1	1	5	1	2	1	3	1	2	3	3	1	1	4	1	1	1	5	1	1	5	1	not CFS	not control	not CFS	not control	not CFS	not control	not CFS	not control	not CFS	not control
		1	5	1	1	1	5	1	1	5	1	1	1	5	1	1	5	1	1	1	5	1	1	5	1	1	1	5	1	1	1	5	1	1	5	1	not CFS	not control	not CFS	not control	not CFS	not control	not CFS	not control	not CFS	not control
		1	5	1	3	1	2	4	1	4	2	4	1	4	1	2	5	1	3	1	3	1	1	3	3	1	1	3	3	1	1	5	1	1	3	3	not CFS	not control	not CFS	not control	not CFS	not control	not CFS	not control	not CFS	not control
																																					#DIV/0!	#DIV/0!	#DIV/0!	#DIV/0!	#DIV/0!	#DIV/0!	#DIV/0!	#DIV/0!	#DIV/0!	#DIV/0!
																																				nil	0	0	0	0	0	0	0	0	0	0
																																				L-M	0	0	0	0	0	0	0	0	0	0
																																				M-S	0	0	0	0	0	0	0	0	0	0
																																				S-E	0	0	0	0	0	0	0	0	0	0
																																				n	0	0	0	0	0	0	0	0	0	0
[truncated: 1 more columns]

## Sheet: FIS
		Q1	Q2	Q3	Q4	Q5	Q6	Q7	Q8	Q9	Q10	Q11	Q12	Q13	Q14	Q15	Q16	Q17	Q18	Q19	Q20	Q21	Q22	Q23	Q24	Q25	Q26	Q27	Q28	Q29	Q30	Q31	Q32	Q33	Q34	Q35	Q36	Q37	Q38	Q39	Q40	Total
		4	4	4	4	4	4	4	4	4	4	4	3	4	2	2	4	4	4	4	4	3	3	4	4	2	4	2	4	4	4	4	2	4	4	4	4	4	4	4	4	147
		2	1	2	3	2	2	2	1	1	1	3	3	3	3	1	0	2	2	0	1	1	1	2	3	0	1	1	1	3	1	2	1	1	1	2	1	1	2	1	1	62		SCORE AS FOLLOWS:
		LEFT STUDY
		2	0	3	0	1	1	2	3	1	0	1	0	3	3	1	2	3	1	0	0	0	1	3	2	1	1	2	0	NA	1	3	1	2	1	1	2	3	3	1	1	56
		3	4	4	1	2	2	4	1	1	1	2	0	3	0	0	2	4	2	4	2	0	2	3	4	1	2	1	4	NA	2	3	1	1	2	2	4	4	4	2	2	86		NO PROBLEM		0
		4	4	4	2	4	4	4	4	4	4	4	2	4	4	4	4	4	4	4	4	4	4	4	4	4	4	2	2	3	4	4	4	4	4	4	4	4	4	2	4	149		SMALL PROBLEM		1
		NOT INCLUDED
		1	0	2	0	3	2	1	1	0	1	2	1	3	0	0	NA	3	0	NA	0	0	0	3	1	0	0	1	NA	1	0	2	NA	1	1	1	1	3	2	1	1	39		MODERATE PROBLEM		2
		1	0	2	0	1	1	1	1	0	1	1	0	2	1	0	0	2	1	0	0	0	1	1	1	1	1	1	1	1	1	1	0	0	1	1	1	1	1	1	0	31		BIG PROBLEM		3
		2	NA	NA	1	1	NA	1	NA	NA	NA	NA	1	NA	1	1	NA	1	NA	NA	NA	NA	1	1	NA	NA	NA	NA	NA	1	NA	NA	NA	NA	NA	NA	NA	NA	1	NA	1	14		EXTREME PROBLEM		4
		3	3	4	2	3	3	4	3	4	3	4	2	4	3	4	2	4	3	3	3	3	3	4	3	4	3	4	4	1	3	4	1	3	4	4	4	4	4	4	3	131		NOT APPLICABLE		NO SCORE
		DID NOT COMPLETE
		DID NOT COMPLETE
		2	1	3	3	2	2	3	1	2	2	3	2	3	3	2	0	3	1	1	1	1	2	2	1	1	1	1	1	2	2	3	1	1	3	2	2	3	3	2	3	77
		3	4	4	2	4	3	3	4	4	3	3	3	4	4	4	4	4	3	3	3	3	3	3	4	3	3	4	3	3	2	3	2	3	3	3	3	4	3	3	4	131
		3	4	4	3	3	3	4	4	4	3	3	2	3	1	1	4	4	3	4	3	3	2	3	2	2	4	2	4	4	3	3	2	2	3	3	4	3	4	4	1	121
		2	3	3	0	1	2	3	2	1	2	2	0	3	2	3	1	4	2	3	1	2	1	3	2	2	2	1	3	1	2	3	0	1	3	3	3	3	3	2	3	83
		2	1	3	1	2	3	3	3	1	4	3	2	3	1	1	3	3	1	0	2	2	2	3	1	2	2	2	4	1	2	2	2	2	3	3	3	3	3	2	2	88
		3	3	4	0	3	3	4	4	3	3	3	0	4	NA	NA	4	4	2	4	3	NA	3	4	4	3	3	3	4	4	3	4	2	2	3	3	4	4	4	2	1	114
		NOT INCLUDED
		3	1	2		2	3	2	1	1	2	3	3	0	2	1	0	0	3	0	1	0	0	0	0	0	1	3	0	2	2	0	1	1	2	3	2	0	2	2	1	52
		2	2	4	0	4	1	4	NA	2	1	1	0	4	4	2	3	4	0	0	0	4	4	4	4	0	4	NA	4	4	0	4	1	NA	2	4	NA	4	4	NA	NA	85
		4	4	4	2	4	4	4	4	4	4	4	2	4	1	2	4	4	4	3	4	3	4	4	4	4	4	3	4	4	4	4	2	3	4	4	3	4	4	4	4	144
		NOT INCLUDED																																								0
		NA	NA	NA	NA	NA	NA	NA	NA	NA	NA	NA	NA	NA	NA	NA	NA	NA	NA	NA	NA	NA	NA	NA	NA	NA	NA	NA	NA	NA	NA	NA	NA	NA	NA	NA	NA	NA	NA	NA	NA	0
		NOT INCLUDED																																								0
		3	3	3	2	3	3	4	3	2	4	3	2	2	3	3	1	3	2	4	2	2	2	4	4	3	2	2	2	4	3	3	4	3	3	3	2	2	3	3	3	112
		LOST TO FOLLOW UP																																								0
		LEFT STUDY																																								0
		3	3	4	3	2	2	2	1	2	2	3	3	3	3	3	1	2	3	4	3	3	4	3	3	3	3	3	1	3	3	2	1	3	4	4	2	2	2	3	3	107
		2	3	4	1	3	2	2	3	1	2	3	0	4	2	3	2	4	2	2	1	1	2	3	2	0	2	3	2	3	2	4	0	1	3	2	4	4	3	2	1	90
		LEFT STUDY																																								0
		3	3	3	3	3	3	3	3	3	3	3	3	3	3	3	1	3	3	1	3	3	3	2	3	3	3	3	3	3	3	3	3	3	3	3	3	3	3	3	3	115
		WITHDRAWN																																								0
		0	1	2	0	0	0	1	2	2	0	0	0	3	1	0	1	4	1	0	0	0	2	2	2	2	0	2	3	2	0	3	2	0	0	0	3	3	3	0	1	48
		2	3	4	2	2	3	3	3	3	2	3	2	3	0	0	2	3	2	2	2	0	0	4	3	2	2	2	4	4	2	3	2	2	2	2	2	3	3	3	2	93
		1	1	2	1	3	2	2	2	0	0	2	2	2	2	2	2	3	2	2	1	2	1	2	2	2	2	1	1	0	1	2	0	0	1	2	0	2	2	0	1	58
		4	4	4	3	4	4	4	4	4	4	4	4	4	4	4	3	4	4	4	4	4	4	4	4	4	4	4	4	4	4	4	3	4	4	4	4	4	4	4	4	157
		2	3	4	0	4	2	4	4	2	2	1	0	4	1	1	4	4	0	3	2	1	2	4	3	2	3	2	4	0	1	4	0	1	2	4	4	4	4	1	3	96
		1	3	4	0	2	0	4	3		0	1	0	4	0	0	3	4	1	0	0	0	0	2	2	0	0	0	4	4	1	4	1	0	1	1	3	4	4	0	0	61
		4	1	4	1	4	4	4	2	3	3	4	1	4	2	2	2	3	4	1	2	3	2	3	4	2	3	2	4	3	3	3	1	2	4	4	3	3	3	3	2	112
		4	4	4	0	3	4	4	4	1	3	2	1	4	0	0	4	4	0	4	0	0	0	4	4	1	4	2	4	4	4	4	0	0	4	3	4	4	4	1	0	101
		3	2	4	2	3	4	3	3	1	2	4	3	4	2	3	3	4	0	2	2	3	3	4	3	3	3	3	4	NA	2	3	2	0	3	3	3	3	3	0	3	105
		2	3	4	1	2	1	2	3	2	1	1	1	4	2	1	4	4	1	2	1	2	2	3	3	1	1	2	3	3	2	3	0	0	1	1	3	3	3	3	2	83
		2	1	2	1	1	1	2	3	2	1	1	1	3	2	1	1	3	1	0	1	1	1	2	1	1	1	3	3	2	2	3	2	1	1	1	3	2	2	3	1	66
		2	1	1	2	2	2	2	1	1	1	1	2	2	3	1	0	3	2	1	2	1	1	3	2	1	1	1	0	3	1	2	3	3	1	2	1	1	2	2	2	65
		NOT INCLUDED																																								0
		2	2	4	1	2	2	4	3	2	1	1	1	4	1	0	4	4	1	2	1	0		3	1	0	1	1	4	4	1	4	0	1	1	1	4	4	4	1	1	78
		3	2	4	1	4	3	4	4	3	2	2	1	4	1	1	1	4	1	1	0	0	0	4	4	2	2	1	1	3	1	4	0	0	2	3	2	4	4	0	0	83
		4	2	4	2	3	4	4	4	4	2	3	3	4	2	3	4	4	4	2	3	3	3	4	4	4	4	4	4	2	4	4	4	4	4	4	3	4	4	4	4	140
		3	4	NA	1	4	3	4	4	4	1	4	2	4	3	4	4	4	0	4	3	4	4	4	4	3	4	4	4	3	2	4	0	2	4	4	4	4	4	1	1	124
		2	2	4	0	2	2	4	4	3	3	2	1	4	3	2	4	4	1	2	1	2	0	3	3	1	3	2	1	0	1	3	1	1	3	3	3	3	3	1	1	88
		1	2	2	2	2	0	2	2	1	0	0	1	3	4	2	2	4	1	0	1	0	1	4	3	0	0	1	0	1	0	4	1	0	0	1	1	3	2	0	1	55
		3	2	4	2	3	4	4	3	3	3	2	2	4	4	3	4	4	2	2	3	3	4	4	4	3	3	4	4	3	2	4	4	3	4	3	2	4	4	2	4	129
		2	1	3	1	4	2	2	3	0	1	3	2	4	1	1	0	4	2	0	0	1	2	2	3	1	1	3	1	3	3	3	4	2	3	3	2	4	4	0	0	81
		3	2	3	2	1	3	3	4	2	2	2	2	2	2	2	3	4	3	1	2	2	2	3	3	2	3	2	4	2	2	4	3	2	4	3	2	3	4	3	1	102
		NOT ELIGIBLE																																								0
		NOT ELIGIBLE																																								0
		3	3	4	2	3	3	4	3	2	1	3	2	4	4	3	2	3	4	3	2	1	4	3	2	3	3	4	3	3	3	4	2	3	4	4	3	3	3	1	4	118
		3	1	4	1	3	3	4	4	2	1	2	1	4	3	3	2	4	2	1	4	3	4	3	3	1	3	2	4	2	3	4	1	1	2	3	4	4	4	3	0	106
		0	0	0	0	0	0	0	0	0	0	0	0	0	0	0	0	0	0	0	0	0	0	0	0	0	0	0	0	0	0	0	0	0	0	0	0	0	0	0	0	0
		3	2	4	2	2	3	3	1	2	1	2	2	2	2	2	1	3	1	0	2	3	3	2	3	1	2	1	2	2	3	2	0	3	3	2	2	3	3	2	2	84
		2	3	3	0	3	4	4	4	3	3	2	0	3	1	0	2	4	1	0	3	3	3	3	3	2	2	3	3	1	2	3	0	3	2	3	2	4	4	2	2	95
		1	1	3	1	3	0	3	1	0	0	1	2	3	3	1	0	3	3	0	2	2	2	1	2	1	1	2	3	3	1	3	0	0	0	2	1	4	4	0	0	63
		Withdrawn																																								0
		Withdrawn																																								0
		NA	NA	NA	NA	NA	NA	NA	NA	NA	NA	NA	NA	NA	NA	NA	NA	NA	NA	NA	NA	NA	NA	NA	NA	NA	NA	NA	NA	NA	NA	NA	NA	NA	NA	NA	NA	NA	NA	NA	NA	0
		NA	NA	NA	NA	NA	NA	NA	NA	NA	NA	NA	NA	NA	NA	NA	NA	NA	NA	NA	NA	NA	NA	NA	NA	NA	NA	NA	NA	NA	NA	NA	NA	NA	NA	NA	NA	NA	NA	NA	NA	0
		NA	NA	NA	NA	NA	NA	NA	NA	NA	NA	NA	NA	NA	NA	NA	NA	NA	NA	NA	NA	NA	NA	NA	NA	NA	NA	NA	NA	NA	NA	NA	NA	NA	NA	NA	NA	NA	NA	NA	NA	0
		3	0	4	2	3	4	4	4	4	3	4	3	4	1	0	2	4	2	0	0	0	0	4	3	2	2	0	0	2	3	4	0	2	4	4	1	2	2	1	2	89
		0	0	0	0	0	0	0	0	0	0	0	0	0	1	0	0	0	0	0	0	0	1	0	0	0	0	0	0	0	0	0	0	0	0	0	0	0	0	0	0	2
		NA	NA	NA	NA	NA	NA	NA	NA	NA	NA	NA	NA	NA	NA	NA	NA	NA	NA	NA	NA	NA	NA	NA	NA	NA	NA	NA	NA	NA	NA	NA	NA	NA	NA	NA	NA	NA	NA	NA	NA	0
		NA	NA	NA	NA	NA	NA	NA	NA	NA	NA	NA	NA	NA	NA	NA	NA	NA	NA	NA	NA	NA	NA	NA	NA	NA	NA	NA	NA	NA	NA	NA	NA	NA	NA	NA	NA	NA	NA	NA	NA	0
		2	3	3	1	3	3	3	2	3	1	2	0	2	2	1	2	3	1	2	1	1	1	3	2	0	1	1	3	0	3	2	0	0	3	3	0	3	1	0	0	67
		NA	NA	NA	NA	NA	NA	NA	NA	NA	NA	NA	NA	NA	NA	NA	NA	NA	NA	NA	NA	NA	NA	NA	NA	NA	NA	NA	NA	NA	NA	NA	NA	NA	NA	NA	NA	NA	NA	NA	NA	0
		NA	NA	NA	NA	NA	NA	NA	NA	NA	NA	NA	NA	NA	NA	NA	NA	NA	NA	NA	NA	NA	NA	NA	NA	NA	NA	NA	NA	NA	NA	NA	NA	NA	NA	NA	NA	NA	NA	NA	NA	0
		NA	NA	NA	NA	NA	NA	NA	NA	NA	NA	NA	NA	NA	NA	NA	NA	NA	NA	NA	NA	NA	NA	NA	NA	NA	NA	NA	NA	NA	NA	NA	NA	NA	NA	NA	NA	NA	NA	NA	NA	0
		1	0	1	1	1	1	0	0	0	1	1	1	0	1	1	0	0	1	0	0	0	0	0	0	1	0	0	0	0	0	0	0	0	1	1	0	1	0	0	0	15
		NA	NA	NA	NA	NA	NA	NA	NA	NA	NA	NA	NA	NA	NA	NA	NA	NA	NA	NA	NA	NA	NA	NA	NA	NA	NA	NA	NA	NA	NA	NA	NA	NA	NA	NA	NA	NA	NA	NA	NA	0
		0	0	0	0	0	0	0	0	0	0	0	0	0	0	0	0	0	0	0	0	0	0	0	0	0	0	0	0	0	0	0	0	0	0	0	0	0	0	0	0	0
		0	0	3	1	2	1	1	0	0	1	2	1	1	2	2	0	2	1	0	1	1	2	1	2	NA	1	1	0	3	1	1	0	0	1	1	0	2	2	1	0	41
		0	0	2	0	1	0	1	0	0	0	1	0	0	0	0	0	0	0	0	0	0	0	1	0	0	0	0	0	0	0	0	0	0	1	1	0	0	1	0	0	9
		0	0	0	0	0	0	0	0	0	0	0	0	NA	1	0	0	NA	0	0	0	0	0	0	0	0	0	0	NA	0	0	0	0	0	0	0	0	2	0	1	0	4
		NA	NA	NA	NA	NA	NA	NA	NA	NA	NA	NA	NA	NA	NA	NA	NA	NA	NA	NA	NA	NA	NA	NA	NA	NA	NA	NA	NA	NA	NA	NA	NA	NA	NA	NA	NA	NA	NA	NA	NA	0
		NA	NA	NA	NA	NA	1	NA	NA	NA	NA	NA	NA	NA	NA	NA	NA	NN	NA	NA	NA	NA	NA	NA	NA	NA	NA	NA	NA	NA	NA	NA	NA	1	NA	NA	NA	NA	NA	NA	NA	2
		0	0	0	0	1	0	1	1	1	0	0	0	0	0	0	0	0	1	0	0	0	0	0	0	0	0	0	NA	0	1	0	0	0	0	1	0	0	0	NA	0	7
																																										0
																																										0
																																										0
																																										0
																																										0
																																										0
																																										0
																																										0
																																										0
																																										0
																																										0
																																										0
																																										0
																																										0
																																										0
																																										0
																																										0
																																										0
																																										0
																																										0
																																										0
																																										0
																																										0
																																										0
																																										0
																																										0
																																										0
																																										0
																																										0
																																										0
																																										0
																																										0
																																										0
																																										0
																																										0
																																										0
																																										0
																																										0
																																										0
																																										0
																																										0
																																										0
																																										0
																																										0
																																										0
																																										0
																																										0
																																										0
																																										0
																																										0
																																										0
																																										0
																																										0
																																										0
																																										0
																																										0
																																										0
																																										0
																																										0
																																										0
																																										0
																																										0
																																										0
																																										0
																																										0
																																										0
																																										0
																																										0
																																										0
																																										0
																																										0
																																										0
																																										0
																																										0
																																										0
																																										0
																																										0
																																										0
																																										0
																																										0
																																										0
																																										0
																																										0
																																										0
																																										0
																																										0
																																										0
																																										0
																																										0
																																										0
																																										0
																																										0
																																										0
																																										0
																																										0
																																										0
																																										0
																																										0
																																										0
																																										0
																																										0
																																										0
																																										0
																																										0
																																										0
																																										0
																																										0
																																										0
																																										0
																																										0
																																										0
																																										0
																																										0
																																										0
																																										0
																																										0
																																										0
																																										0
																																										0
																																										0
																																										0
																																										0
																																										0
																																										0
																																										0
																																										0
																																										0
																																										0
																																										0
																																										0
																																										0
																																										0
																																										0
																																										0
																																										0
																																										0
																																										0
																																										0
																																										0
																																										0
																																										0
																																										0
																																										0
																																										0
																																										0
																																										0
																																										0
																																										0
																																										0
																																										0
																																										0
																																										0
																																										0
																																										0
																																										0
																																										0
																																										0
																																										0
																																										0
																																										0
																																										0
																																										0
																																										0
																																										0
																																										0
																																										0
																																										0
																																										0
																																										0
																																										0
																																										0
																																										0
																																										0
																																										0
																																										0
																																										0
																																										0
																																										0
																																										0
																																										0
																																										0
																																										0
																																										0
																																										0
																																										0
																																										0
																																										0
																																										0
																																										0
																																										0
																																										0
																																										0
																																										0
																																										0
																																										0
																																										0
																																										0
																																										0
																																										0
																																										0
																																										0
																																										0
																																										0
																																										0
																																										0
																																										0
																																										0
																																										0
																																										0
																																										0
																																										0
																																										0
																																										0
																																										0
																																										0
																																										0
																																										0
																																										0
																																										0
																																										0
																																										0
																																										0
																																										0
																																										0
																																										0
																																										0
																																										0
																																										0
																																										0
																																										0
																																										0
																																										0
																																										0
																																										0
																																										0
																																										0
																																										0
																																										0
																																										0
																																										0
																																										0
																																										0
																																										0
																																										0
																																										0
																																										0
																																										0
																																										0
																																										0
																																										0
																																										0
																																										0
																																										0
																																										0
																																										0
																																										0
																																										0
																																										0
																																										0
																																										0
																																										0
																																										0
																																										0
																																										0
																																										0
																																										0
																																										0
																																										0
																																										0
																																										0
																																										0
																																										0
																																										0
																																										0
																																										0
																																										0
																																										0
																																										0
																																										0
																																										0
																																										0
																																										0
																																										0
																																										0
																																										0
																																										0
																																										0
																																										0
																																										0
																																										0
																																										0
																																										0
																																										0
																																										0
																																										0
																																										0
																																										0
																																										0
																																										0
																																										0
																																										0
																																										0
																																										0
																																										0
																																										0
																																										0
																																										0
																																										0
																																										0
																																										0
																																										0
																																										0
																																										0
																																										0
																																										0
																																										0
																																										0
																																										0
																																										0
																																										0
																																										0
																																										0
																																										0
																																										0
																																										0
																																										0
																																										0
																																										0
																																										0
																																										0
																																										0
																																										0
																																										0
																																										0
																																										0
																																										0
																																										0
																																										0
																																										0
																																										0
																																										0
																																										0
																																										0
																																										0
																																										0
																																										0
																																										0
																																										0
																																										0
																																										0
																																										0
																																										0
																																										0
																																										0
																																										0
																																										0
																																										0
																																										0
																																										0
																																										0
																																										0
																																										0
																																										0
																																										0
																																										0
																																										0
																																										0
																																										0
																																										0
																																										0
																																										0
																																										0
																																										0
																																										0
																																										0
																																										0
																																										0
																																										0
																																										0
																																										0
																																										0
																																										0
																																										0
																																										0
																																										0

## Sheet: Pain
		Q1	Q2	Q3	Q4	Q5	Q6	Total		16
		1	1	1	1	1	1	6	Positive	1
		0	0	0	0	0	0	0	Negative	0		Score	a	0
		LEFT STUDY
		0	0	0	0	0	0	0	Negative	0			b	1
		1	0	1	0	0	0	2	Negative	0			c	2
		1	0	1	0	1	1	4	Positive	1
		NOT INCLUDED
		0	0	0	0	0	0	0	Negative	0
		0	0	0	0	0	0	0	Negative	0
		0	0	0	0	0	0	0	Negative	0
		0	0	0	0	0	0	0	Negative	0
		1	0	0	0	0	0	1	Negative	0
		1	0	0	0	0	1	2	Negative	0
		0	1	0	1	0	1	3	Positive	1
		0	0	0	0	0	0	0	Negative	0
		1	0	0	0	0	0	1	Negative	0
		0	0	0	0	0	0	0	Negative	0
		0	0	0	0	0	0	0	Negative	0
		2	0	1	1	1	1	6	Positive	1
		NOT INCLUDED
		2	1	1	0	1	0	5	Positive	1
		0	0	0	0	0	0	0	Negative	0
		1	1	1	1	0	0	4	Positive	1
		NOT INCLUDED
		0	0	0	0	0	0	0	Negative	0
		NOT INCLUDED
		2	0	0	0	0		2	Negative	0
		LOST TO FOLLOW UP
		LEFT STUDY							Negative	0
		0	0	0	0	0	0	0	Negative	0
		0	0	0	0	0	0	0	Negative	0
		LEFT STUDY
		0	0	0	0	0	0	0	Negative	0
		WITHDRAWN						0	Negative	0
		0	1	0	1	1	0	3	Positive	1
		1	1	1	1	1	1	6	Positive	1
		0	0	0	0	0	0	0	Negative	0
		2	1	1	1	1	1	7	Positive	1
		1	0	0	0	0	0	1	Negative	0
		1	0	0	0	0	0	1	Negative	0
		1	0	0	0	0	0	1	Negative	0
		1	1	0	0	0	0	2	Negative	0
		1	0	1	0	0	0	2	Negative	0
		0	0	0	0	0	0	0	Negative	0
		1	0	0	0	0	0	1	Negative	0
		1	0	1	1	0	0	3	Positive	1
		NOT INCLUDED
		0	0	0	0	0	0	0	Negative	0
		0	0	0	0	0	0	0	Negative	0
		2	1	0	0	0	0	3	Positive	1
		1	1	1	1	1	1	6	Positive	1
		0	0	0	0	0	0	0	Negative	0
		0	0	0	0	0	0	0	Negative	0
		1	0	0	0	1	0	2	Negative	0
		1	1	1	0	1	1	5	Positive	1
		1	1	1	1	1	1	6	Positive	1
		NOT ELIGIBLE						0	Negative	0
		NOT ELIGIBLE						0	Negative	0
		1	0	1	1	0	1	4	Positive	1
		0	0	0	0	0	0	0	Negative	0
		0	0	0	0	0	0	0	Negative	0
		0	0	0	0	0	0	0	Negative	0
		1	0	0	0	0	0	1	Negative	0
		1	1	0	0	1	0	3	Positive	1
		Withdrawn						0	Negative	0
		Withdrawn						0	Negative	0
		0	0	0	0	0	0	0	Negative	0
		0	0	0	0	0	0	0	Negative	0
		0	0	0	0	0	0	0	Negative	0
		0	0	0	0	0	0	0	Negative	0
		0	0	0	0	0	0	0	Negative	0
		0	0	0	0	0	0	0	Negative	0
		0	0	0	0	0	0	0	Negative	0
		0	0	0	0	0	0	0	Negative	0
		0	0	0	0	0	0	0	Negative	0
		0	0	0	0	0	0	0	Negative	0
		0	0	0	0	0	0	0	Negative	0
		0	0	0	0	0	0	0	Negative	0
		0	0	0	0	0	0	0	Negative	0
		0	0	0	0	0	0	0	Negative	0
		0	0	0	0	0	0	0	Negative	0
		0	0	0	0	0	0	0	Negative	0
		0	0	0	0	0	0	0	Negative	0
		0	0	0	0	0	0	0	Negative	0
		0	0	0	0	0	0	0	Negative	0
		0	0	0	0	0	0	0	Negative	0
								0	Negative	0

## Sheet: COGFAIL
		Q1	Q2	Q3	Q4	Q5	Q6	Q7	Q8	Q9	Q10	Q11	Q12	Q13	Q14	Q15	Q16	Q17	Q18	Q19	Q20	Q21	Q22	Q23	Q24	Q25	Total
		4	4	4	4	3	1	3	4	4	3	4	4	3	4	4	4	3	3	4	4	4	4	4	4	3	90
		2	2	1	1	1	2	3	2	2	3	2	1	1	1	3	3	2	1	2	2	2	1	1	1	1	43
		LEFT STUDY
		3	2	3	1	1	1	2	1	1	2	2	1	1	1	2	1	2	1	2	2	2	2	1	1	2	40		SCORE AS FOLLOWS:
		2	3	2	3	2	2	1	1	1	1	4	2	2	3	4	2	3	2	2	4	3	3	2	2	2	58
		4	4	0	1	2	4	2	2	3	1	1	0	2	4	4	2	2	4	4	2	4	4	4	4	4	68		VERY OFTEN		4
		NOT INCLUDED
		2	1	1	0	0	2	2	1	1	1	0	0	2	2	2	0	1	0	1	2	2	2	0	2	1	28		QUITE OFTEN		3
		2	3	1	3	2	1	2	1	2	1	1	1	1	2	2	1	2	1	2	2	2	2	2	3	2	44		OCCASIONALLY		2
		1	0	0	0	0	0	1	0	1	1	0	0	1	1	1	0	0	0	0	1	0	1	0	0	1	10		VERY RARELY		1
		4	4	3	2	2	4	4	4	4	2	2	2	3	4	3	3	4	4	4	4	4	4	4	3	4	85		NEVER		0
		2	3	3	1	1	2	3	2	2	2	2	2	2	2	3	2	2	1	3	3	3	4	3	2	3	58
		4	4	3	4	4	4	4	3	4	3	2	3	4	3	4	3	3	4	4	4	4	4	4	4	4	91
		4	4	4	3	2	4	3	1	3	2	4	3	3	4	4	3	4	4	3	4	4	4	4	4	3	85
		2	1	0	0	0	0	2	1	0	0	3	1	1	1	3	0	1	0	2	2	3	2	1	0	2	28
		4	2	2	2	2	2	3	0	3	0	2	2	3	3	2	2	2	2	2	3	2	3	2	3	2	55
		NOT INCLUDED
		4	2	2	1	2	2	3	2	3	2	2	1	1	1	3	3	2	1	3	1	2	2	2	3	1	51
		4	1	1	2	1	1	4	2	3	1	2	1	1	2	2	0	1	0	2	4	1	4	0	3	1	44
		4	4	4	4	4	4	4	2	4	1	4	4	4	4	4	1	4	4	3	4	4	missing	3	4	4	86
		NOT INCLUDED
		1	1	0	0	0	0	0	0	1	0	2	0	2	0	0	1	3	0	0	2	0	1	2	1	0	17
		NOT INCLUDED
		4	4	4	4	3	4	3	1	4	1	4	1	3	4	3	3	4	2	4	3	4	4	4	4	4	83
		LOST TO FOLLOW UP
		LEFT STUDY
		3	4	1	1	0	2	4	1	1	2	0	0	1	2	3	2	3	2	2	3	1	3	2	0	3	46
		3	3	1	0	0	1	2	2	4	0	3	0	1	1	3	3	2	1	3	2	2	2	2	0	2	43
		LEFT STUDY
		4	1	1	1	2	3	2	1	2	3	2	0	2	1	3	1	1	0	2	2	2	3	2	2	3	46
		WITHDRAWN
		1	2	1	4	2	3	3	0	1	0	0	1	2	1	2	0	1	2	1	3	2	2	1	1	0	36
		3	4	2	2	2	2	1	1	2	2	2	1	2	1	2	2	3	2	2	1	2	4	2	2	1	50
		4	3	1	2	0	2	3	1	2	2	2	1	1	2	2	2	3	3	2	4	3	3	2	2	3	55
		4	2	2	3	2	3	3	2	2	2	0	2	2	3	4	3	2	2	2	3	2	4	2	2	2	60
		4	2	_	2	2	2	2	1	0	1	0	0	_	3	2	1	2	3	1	1	1	2	_	3	2	37
		2	2	MISS	1	1	2	1	0	2	0	2	MIS	MIS	2	3	0	1	0	2	1	2	3	MIS	1	1	29
		4	4	1	1	2	2	4	2	4	1	3	2	4	3	4	2	2	2	3	4	4	4	4	3	3	72
		1	1	1	1	1	1	2	1	1	1	2	1	miss	3	1	1	1	2	2	2	1	4	1	3	1	36
		3	3	0	0	0	3	0	0	3	2	2	1	2	3	0	0	3	2	0	0	2	3	2	3	0	37
		2	2	2	2	3	3	4	2	2	1	3	1	3	2	2	3	3	2	3	4	4	2	3	2	1	61
		2	2	1	1	1	2	3	2	2	3	2	2	2	2	3	4	3	2	2	4	2	3	2	2	1	55
		3	1	1	0	1	2	3	2	2	2	2	1	1	2	3	2	2	1	2	2	3	2	2	1	1	44
		NOT INCLUDED
		3	2	1	0	0	1	1	0	2	1	2	1	2	0	2	1	2	1	2	2	2	2	1	2	2	35
		4	3	1	0	1	1	1	1	3	2	0	1	1	3	1	3	3	1	2	3	1	3	1	2	1	43
		4	4	4	4	3	3	3	0	4	0	0	2	3	3	4	0	3	0	0	4	3	4	4	3	4	66
		4	4	2	4	2	4	4	2	4	3	4	2	4	4	1	2	4	4	0	4	4	4	4	2	4	80
		4	3	2	4	4	3	4	1	1	0	1	1	1	1	1	0	1	1	1	2	2	4	0	3	2	47
		1	2	1	0	3	1	4	1	2	1	1	1	2	0	3	2	2	1	2	3	3	2	1	1	1	41
		4	2	1	2	1	3	2	2	3	2	3	1	2	3	2	1	2	1	2	3	3	4	1	2	2	54
		3	1	1	1	0	4	3	2	2	1	4	2	2	2	2	4	1	0	2	4	4	4	4	3	3	59
		4	4	3	2	3	4	3	2	4	3	3	2	2	4	4	1	3	3	3	4	3	4	3	2	3	76
		NOT ELIGIBLE
		NOT ELIGIBLE
		4	3	4	4	2	3	3	2	2	1	3	1	4	3	4	1	2	2	3	3	4	4	3	1	4	70
		3	2	2	2	2	3	2	1	2	1	2	2	2	2	4	2	4	2	2	3	3	3	3	2	1	57
		2	2	1	3	2	2	2	1	1	2	1	1	2	1	2	1	2	1	1	2	2	3	2	2	1	42
		3	2		1	1	1	3	2	2	1	4		2	1	2	1	3	1	2	3	4	3	3	3	2	50
		4	4	1	4	3	3	4	1	1	0	1	0	4	2	1	1	1	1	3	4	2	4	3	4	2	58
		2	1	1	0	0	0	3	3	3	3	0	2	0	1	3	0	0	0	2	3	2	2	0	1	3	35
																											0
																											0
		2	2	2	2	1	1	3	0	2	1	1	1	1	0	1	0	0	1	2	3	2	2	1	1	0	32
		2	2	1	1	1	1	3	2	2	0	0	0	0	1	1	1	1	1	1	1	1	1	1	0	0	25
		2	2	2	1	0	1	1	1	1	2	2	1	2	1	2	1	2	1	1	2	2	2	2	2	2	38
		4	4	4	4	4	4	4	4	4	4	4	0	0	4	4	4	4	4	1	4	4	4	4	4	2	87
		1	1	0	0	0	1	2	1	1	1	1	0	2	0	1	0	2	0	1	1	1	1	1	0	0	19
		2	2	1	0	0	1	2	2	2	1	2	0	0	2	1	2	2	0	3	2	4	2	1	1	1	36
		2	2	1	0	1	2	3	2	3	1	2	2	1	1	2	2	3	1	2	3	3	2	2	1	3	47
		4	1	0	0	1	1	3	0	1	1	2	0	0	1	3	0	0	0	1	4	3	4	1	0	0	31
		2	1	1	4	1	0	3	1	3	0	2	1	1	2	1	1	1	0	2	4	2	2	2	1	2	40
		2	1	2	0	0	1	1	0	0	1	0	0	0	2	1	1	1	1	2	1	2	1	0	0	1	21
		1	2	0	0	0	1	1	1	2	1	0	0	1	1	2	0	2	0	1	1	2	2	2	2	2	27
		1	0	0	0	0	2	1	0	2	1	2	0	0	0	2	0	0	0	0	1	1	1	0	1	1	16
		2	1	1	0	0	3	2	1	0	0	0	0	3	1	1	0	3	1	2	3	3	3	0	1	0	31
		2	0	0	0	0	2	2	0	0	0	0	0	0	0	0	0	2	0	0	1	2	1	0	0	0	12
		4	2	1	2	0	1	3	2	2	1	0	0	0	1	3	1	1	2	2	2	3	4	1	1	0	39
		4	2	2	3	1	2	4	2	4	1	2	2	2	2	2	2	2	1	2	3	4	4	3	2	1	59
		1	1	1	1	0	0	1	1	1	1	2	1	0	1	2	0	1	0	1	0	2	2	0	0	0	20
		1	1	2	0	1	2	2	1	1	1	2	1	2	2	2	1	2	1	2	1	2	1	1	1	2	35
		1	0	0	0	0	2	1	1	0	0	0	0	0	1	1	0	0	0	1	2	1	2	2	0	0	15
		2	0	0	0	0	0	0	1	2	0	0	0	0	1	2	0	0	0	2	0	2	1	0	0	0	13
																											0
																											0
																											0
																											0
																											0
																											0
																											0
																											0
																											0
																											0
																											0
																											0
																											0
																											0
																											0
																											0
																											0
																											0
																											0
																											0
																											0
																											0
																											0
																											0
																											0
																											0
																											0
																											0
																											0
																											0
																											0

## Sheet: IPAQ
			Q1 DAYS	Q2 HOURS	Q2 MINUTES	Q3 DAYS	Q4 HOURS	Q4 MINUTES	Q5 DAYS	Q6 HOURS	Q6 MINUTES	Q7 HOURS	Q7 MINUTES		MET walking	MET moderate	MET vigorous	MET sum	Categorical
			0	0	0	0	0	0	1	0	10	10	0		33	0	0	33	LOW
															0	0	0	0	LOW
															0	0	0	0	LOW
			0	0	0	0	0	0	0	0	0	10	0		0	0	0	0	LOW
			0	0	0	3	0	30	7	1	30	8	30		2079	360	0	2439	MODERATE
			0	0	0	0	0	0	7	1	30	11	0		2079	0	0	2079	MODERATE
															0	0	0	0	LOW
			1	0	30	4	1	30	4	1	24	9	30		1108.8	1440	240	2788.8	MODERATE
			2	0	30	1	0	30	3	0	30	2	0		297	120	480	897	MODERATE
			0	0	0	3	3	0	3	0	20	6	0		198	2160	0	2358	MODERATE
			0	0	0	0	0	0	3	0	10	_	_		99	0	0	99	LOW
			0	0	0	2	0	30	1	0	15	12	0		49.5	240	0	289.5	LOW
															0	0	0	0	LOW
			0	0	0	0	0	0	5	1	30	8	0		1485	0	0	1485	MODERATE
			0	0	0	0	0	0	7	1	0	6	0		1386	0	0	1386	MODERATE
			0	0	0	0	0	0	0	0	0	4	0		0	0	0	0	LOW
			0	0	0	2	1	0	3	0	45	12	0		445.5	480	0	925.5	MODERATE
			0	0	0	2	0	10	4	0	30	3	0		396	80	0	476	MODERATE
			0	0	0	0	0	0	0	0	0	0	0		0	0	0	0	LOW
															0	0	0	0	LOW
			1	0	30	0	0	0	5	0	30	9	0		495	0	240	735	MODERATE
			0	0	0	0	0	0	1	1	0	15	0		198	0	0	198	LOW
			0	0	0	0	0	0	0	0	0	6	10		0	0	0	0	LOW
															0	0	0	0	LOW
			1	2	0	3	0	2	5	0	10	7	0		165	24	960	1149	MODERATE
															0	0	0	0	LOW
			0	0	0	4	0	0	5	1	0	4	30		990	0	0	990	MODERATE
															0	0	0	0	LOW
															0	0	0	0	LOW
			1	1	30	3	1	0	7	0	30	10	0		693	720	720	2133	MODERATE
			0	0	0	0	0	0	2	1	0	16	0		396	0	0	396	LOW
															0	0	0	0	LOW
			0	0	0	7			2			15	0		0	0	0	0	LOW
															0	0	0	0	LOW
			0	0	0	0	0	0	3	0	15	5	0		148.5	0	0	148.5	LOW
			0	0	0	0	0	0	0	0	0	not sure	0		0	0	0	0	LOW
			1	1	0	1	0	20	5	0	40	6	0		660	80	480	1220	MODERATE
			0	0	0	0	0	0	0	0	0	23	45		0	0	0	0	LOW
			0	0	0	0	0	0	0	0	0	6	0		0	0	0	0	LOW
			0	0	0	0	0	0	0	0	0	12	0		0	0	0	0	LOW
			0	0	0	0	0	0	4	0	0	0	0		0	0	0	0	LOW
			0	0	0	0	0	0	7	0	45	8	0		1039.5	0	0	1039.5	MODERATE
			0	0	0	0	0	0	1	0	10	11	0		33	0	0	33	LOW
			0	0	0	0	0	0	3	1	30	6	0		891	0	0	891	LOW
			0	0	0	1	0	45	7	1	0	10	0		1386	180	0	1566	MODERATE
			0	0	0	2	0	30	2	0	20	9	0		132	240	0	372	LOW
															0	0	0	0	LOW
			0	0	0	0	0	0	0	0	0	0	0		0	0	0	0	LOW
			0	0	0	0	0	0	2	0	15	12	0		99	0	0	99	LOW
			0	0	0	0	0	0	0	0	0	2	30		0	0	0	0	LOW
			0	0	0	0	0	0	3	0	20	9	30		198	0	0	198	LOW
			0	0	0	0	0	0	0	0	0	15	0		0	0	0	0	LOW
			0	0	0	0	0	0	4	0	30	15	0		396	0	0	396	LOW
			0	0	0	0	0	0	0	0	0	23	0		0	0	0	0	LOW
			0	0	0	3	1	0	7	2	30	12	0		3465	720	0	4185	HIGH
			0	0	0	0	0	0	1	0	20	not sure	0		66	0	0	66	LOW
															0	0	0	0	LOW
															0	0	0	0	LOW
			0	0	0	3	0	20	4	0	30	7	0		396	240	0	636	MODERATE
			0	0	0	0	0	0	5	0	25	17	30		412.5	0	0	412.5	LOW
			0	0	0	0	0	0	5	0	15	8	0		247.5	0	0	247.5	LOW
			0	0	0	0	0	0	5	0	45	10	0		742.5	0	0	742.5	MODERATE
			0	0	0	0	0	0	0	0	0	not sure	0		0	0	0	0	LOW
			0	0	0	0	0	0	0	0	0	not sure	0		0	0	0	0	LOW
															0	0	0	0	LOW
															0	0	0	0	LOW
			0	0	0	0	0	0	7	1	0	7	0		1386	0	0	1386	MODERATE
			0	0	0	0	0	0	7	0	30	12	0		693	0	0	693	MODERATE
			0	0	0	7	1	0	7	1	0	8	0		0	1680	0	1680	MODERATE
			0	0	0	1	0	15	3	0	15	5	0			60	0	60	LOW
			0	0	0	2	1	0	2	1	0	6	0		396	480	0	876	LOW
			0	0	0	4	not sure	0	7	3	0	4	0		4158	#VALUE!	0	#VALUE!	#VALUE!
			0	0	0	3	2	0	5	0	20	9	0		330	1440	0	1770	MODERATE
			0	0	0	0	0	0	7	not sure	0	4	0		#VALUE!	0	0	#VALUE!	#VALUE!
			0	0	0	10	1	0	5	1	0	13	0		990	2400	0	3390	HIGH
			0	0	0	5	1	0	7	0	30	4	0		693	1200	0	1893	MODERATE
			2	0	45	3	1	0	5	0	0	2	0		0	720	720	1440	MODERATE
			0	0	0	0	0	0	4	1	15	2	0		990	0	0	990	LOW
			3	2	0	5	2	0	7	3	0	5	0		4158	2400	2880	9438	HIGH
			0	0	0	0	0	0	7	1	0	8	0		1386	0	0	1386	MODERATE
			0	0	0	0	0	0	7	1	0	7	0		1386	0	0	1386	MODERATE
			7	2	0	7	4	0	5	0	20	7	0		330	6720	6720	13770	HIGH
			0	0	0	0	0	0	7	1	20	8	0		1848	0	0	1848	MODERATE
			0	0	0	1	0	40	7	0	30	12	0		693	160	0	853	MODERATE
			0	0	0	2	0	10	5	2	0	10	0		1980	80	0	2060	MODERATE
			0	0	0	1	0	10	7	1	0	8	0		1386	40	0	1426	MODERATE
															0	0	0	0	LOW
															0	0	0	0	LOW
															0	0	0	0	LOW
															0	0	0	0	LOW
															0	0	0	0	LOW
															0	0	0	0	LOW
															0	0	0	0	LOW
															0	0	0	0	LOW
															0	0	0	0	LOW
															0	0	0	0	LOW
															0	0	0	0	LOW
															0	0	0	0	LOW
															0	0	0	0	LOW
															0	0	0	0	LOW
															0	0	0	0	LOW
															0	0	0	0	LOW
															0	0	0	0	LOW
															0	0	0	0	LOW
															0	0	0	0	LOW
															0	0	0	0	LOW
															0	0	0	0	LOW
															0	0	0	0	LOW
															0	0	0	0	LOW
															0	0	0	0	LOW
															0	0	0	0	LOW
															0	0	0	0	LOW
															0	0	0	0	LOW
															0	0	0	0	LOW
															0	0	0	0	LOW
															0	0	0	0	LOW
															0	0	0	0	LOW
															0	0	0	0	LOW
															0	0	0	0	LOW
															0	0	0	0	LOW
															0	0	0	0	LOW
															0	0	0	0	LOW
															0	0	0	0	LOW
															0	0	0	0	LOW
															0	0	0	0	LOW
															0	0	0	0	LOW
															0	0	0	0	LOW
															0	0	0	0	LOW
															0	0	0	0	LOW
															0	0	0	0	LOW
															0	0	0	0	LOW
															0	0	0	0	LOW
															0	0	0	0	LOW
															0	0	0	0	LOW
															0	0	0	0	LOW
															0	0	0	0	LOW
															0	0	0	0	LOW
															0	0	0	0	LOW
															0	0	0	0	LOW
															0	0	0	0	LOW
															0	0	0	0	LOW
															0	0	0	0	LOW
															0	0	0	0	LOW
															0	0	0	0	LOW
															0	0	0	0	LOW
															0	0	0	0	LOW
															0	0	0	0	LOW
															0	0	0	0	LOW
															0	0	0	0	LOW
															0	0	0	0	LOW
															0	0	0	0	LOW

## Sheet: PCS
				Q1	Q2	Q3	Q4	Q5	Q6	Q7	Q8	Q9	Q10	Q11	Q12	Q13	Rumination	Magnification	Helplessness	Total	Rum_%ile	Mag_%ile	Help_%ile	PCSTot_%ile
				2	0	3	2	2	3	0	2	0	0	3	3	1	5	4	12	21	31	63	70	53		Not at all	0			Rumination	Percentile	Magnification	Percentile	Helplessness	Percentile	PCS Total	Percentile
																	.	.	.	.	.	.	.	.		Slight degree	1			0	3	0	14	0	6	0	2
				1	0	1	0	0	0	1	1	0	0	1	0	1	2	2	2	6	13	42	16	15		Moderate degree	2			1	6	1	27	1	10	2	5
																	.	.	.	.	.	.	.	.		Great degree	3			2	13	2	42	2	16	3	6
				1	1	3	3	2	1	0	1	0	1	4	2	0	6	1	12	19	38	27	70	48		All the time	4			3	19	3	50	3	22	4	9
				1	0	0	0	1	1	2	1	0	1	1	1	2	3	5	3	11	19	75	22	28						4	26	4	63	4	29	5	10
				0	0	0	0	0	0	0	0	0	0	0	0	0	0	0	0	0	3	14	6	2						5	31	5	75	5	36	6	15
				0	0	0	0	0	0	0	0	0	0	0	0	0	0	0	0	0	3	14	6	2		Total score >= 30 suggests clinically relevant levels of catastrophizing				6	38	6	79	6	42	7	17
																	.	.	.	.	.	.	.	.						7	44	7	86	7	47	8	19
				1	0	1	0	0	1	0	1	1	0	0	1	1	2	2	3	7	13	42	22	17						8	50	8	90	8	50	9	21
				2	3	3	3	2	3	1	3	1	2	2	2	3	8	7	15	30	50	86	83	75						9	58	9	93	9	55	10	24
				1	2	1	1	2	1	0	1	1	2	1	1	1	5	2	8	15	31	42	50	39						10	65	10	97	10	60	11	28
				1	0	1	0	1	1	0	1	1	1	1	2	2	4	3	5	12	26	50	36	31						11	75	11	98	11	64	12	31
																	.	.	.	.	.	.	.	.						12	80	12	100	12	70	13	34
																	.	.	.	.	.	.	.	.						13	86			13	75	14	35
																	.	.	.	.	.	.	.	.						14	91			14	79	15	39
				0	1	1	1	1	0	0	0	0	0	0	1	1	0	1	5	6	3	27	36	15						15	96			15	83	16	41
				4	2	4	2	4	3	0	0	0	1	2	4	2	3	5	20	28	19	75	97	69						16	100			16	87	17	44
				1	0	1	1	0	0	0	1	0	0	1	1	0	2	0	4	6	13	14	29	15										17	89	18	47
				0	0	0	0	0	0	0	0	0	0	0	0	0	0	0	0	0	3	14	6	2										18	92	19	48
				3	2	2	2	2	3	1	3	3	3	3	1	2	12	6	12	30	80	79	70	75										19	95	20	50
				0	0	1	0	0	1	0	0	0	0	0	0	1	0	2	1	3	3	42	10	6										20	97	21	53
				0	0	0	1	1	0	0	0	2	1	1	1	0	4	0	3	7	26	14	22	17										21	98	22	55
																	.	.	.	.	.	.	.	.										22	99	23	57
				3	3	4	4	4	3	1	3	4	2	4	3	2	13	6	21	40	86	79	98	92										24	100	25	62
																	.	.	.	.	.	.	.	.												26	65
																	.	.	.	.	.	.	.	.												27	67
				2	1	1	1	1	2	0	2	2	2	2	2	3	8	5	8	21	50	75	50	53												28	69
				0	0	0	0	0	0	0	0	0	0	0	2	0	0	0	2	2	3	14	16	5												29	73
				0	2	2	2	2	1	0	1	0	0	2	3	0	3	1	11	15	19	27	64	39												30	75
																	.	.	.	.	.	.	.	.												31	78
				1	0	0	2	2	1	0	4	3	2	1	3	1	10	2	8	20	65	42	50	50												32	80
				1	0	0	0	0	1	0	0	1	0	0	0	0	1	1	1	3	6	27	10	6												33	81
				0	0	0	0	0	1	0	0	0	0	1	0	1	1	2	0	3	6	42	6	6												34	84
				1	1	1	2	1	1	0	1	0	1	1	1	0	3	1	7	11	19	27	47	28												35	85
				2	2	1	3	2	3	0	2	4	3	4	1	0	13	3	11	27	86	50	64	67												36	87
				2	0	2	2	0	1	0	2	0	1	2	1	0	5	1	7	13	31	27	47	34												37	88
				0	0	1	1	1	0	0	0	0	0	1	1	0	1	0	4	5	6	14	29	10												38	90
																	.	.	.	.	.	.	.	.												39	91
				4	1	3	3	3	4	1	4	4	3	4	2	0	15	5	16	36	96	75	87	87												40	92
				0	0	0	0	0	0	0	0	3	2	2	2	0	7	0	2	9	44	14	16	21												41	93
																	.	.	.	.	.	.	.	.												42	94
				2	1	1	2	1	2	1	2	2	1	1	1	0	6	3	8	17	38	50	50	44												43	95
				0	0	0	0	0	0	0	0	0	1	0	0	0	1	0	0	1	6	14	6	2												44	96
				2	1	1	2	2	1	0	3	0	1	1	3	0	5	1	11	17	31	27	64	44												45	97
				2	1	2	2	1	1	0	0	1	2	1	0	1	4	2	8	14	26	42	50	35												46	98
				1	1	1	2	0	1	0	0	0	0	0	0	1	0	2	5	7	3	42	36	17												47	99
																	.	.	.	.	.	.	.	.												48	99
																	.	.	.	.	.	.	.	.												49	100
				0	0	0	0	1	0	0	0	0	0	1	0	1	1	1	1	3	6	27	10	6												50	100
				0	0	0	0	0	0	0	0	0	0	0	0	0	0	0	0	0	3	14	6	2												51	100
																	.	.	.	.	.	.	.	.												52	100
																	.	.	.	.	.	.	.	.
																	.	.	.	.	.	.	.	.
																	.	.	.	.	.	.	.	.
																	.	.	.	.	.	.	.	.
																	.	.	.	.	.	.	.	.
																	.	.	.	.	.	.	.	.
																	.	.	.	.	.	.	.	.
																	.	.	.	.	.	.	.	.
																	.	.	.	.	.	.	.	.
																	.	.	.	.	.	.	.	.
																	.	.	.	.	.	.	.	.
																	.	.	.	.	.	.	.	.
																	.	.	.	.	.	.	.	.
																	.	.	.	.	.	.	.	.										23	100	24	60
																	.	.	.	.	.	.	.	.
																	.	.	.	.	.	.	.	.
																	.	.	.	.	.	.	.	.
																	.	.	.	.	.	.	.	.
																	.	.	.	.	.	.	.	.
																	.	.	.	.	.	.	.	.
																	.	.	.	.	.	.	.	.
																	.	.	.	.	.	.	.	.
																	.	.	.	.	.	.	.	.
																	.	.	.	.	.	.	.	.
																	.	.	.	.	.	.	.	.
																	.	.	.	.	.	.	.	.
																	.	.	.	.	.	.	.	.
																	.	.	.	.	.	.	.	.
																	.	.	.	.	.	.	.	.
																	.	.	.	.	.	.	.	.
																	.	.	.	.	.	.	.	.
																	.	.	.	.	.	.	.	.
